# Supplementary material for: Locus-specific proteomics identifies novel regulators of Epstein-Barr virus lytic reactivation
Source: J Virol. Author manuscript; Available in PMC 2026 Jun 25. (PMC13098237; doi:10.1128/jvi.01408-25)
Supplement: supp table 2 [file EMS212728-supplement-supp_table_2.xlsx]

## Sheet: Sheet1
Supplementary table 2: Nuclear proteins identified by the pBZLF1 PICh experiment
Accession	Description	GENE ID	Log2(ratio)	Log10(abundance)	# Unique Peptides	Ratio Significance B	Ratio B significant	Subcellular localisation
Q9BSM1	Polycomb group RING finger protein 1	PCGF1	10.0929	7.4899	4	0	+	SUBCELLULAR LOCATION: Nucleus {ECO:0000269|PubMed:15620699, ECO:0000269|PubMed:21282530}.
Q9NYB0	Telomeric repeat-binding factor 2-interacting protein 1	TE2IP	8.19316	6.91909	2	0	+	SUBCELLULAR LOCATION: Nucleus {ECO:0000250|UniProtKB:Q91VL8}. Cytoplasm {ECO:0000250|UniProtKB:Q91VL8}. Chromosome {ECO:0000250|UniProtKB:Q91VL8}. Chromosome, telomere {ECO:0000250|UniProtKB:Q91VL8}. Note=Associates with chromosomes, both at telomeres and in extratelomeric sites. Also exists as a cytoplasmic form, where it associates with the IKK complex. {ECO:0000250|UniProtKB:Q91VL8}.
Q8IWI9	MAX gene-associated protein	MGAP	7.54376	6.72445	2	0	+	SUBCELLULAR LOCATION: Nucleus {ECO:0000305}.
Q6W2J9	BCL-6 corepressor	BCOR	6.92116	7.73973	9	0	+	SUBCELLULAR LOCATION: Nucleus {ECO:0000269|PubMed:10898795}.
Q9Y483	Metal-response element-binding transcription factor 2	MTF2	6.17234	7.43097	4	0	+	SUBCELLULAR LOCATION: Nucleus {ECO:0000250}.
Q8IXK0	Polyhomeotic-like protein 2	PHC2	5.28644	7.99086	6	0	+	SUBCELLULAR LOCATION: Nucleus {ECO:0000269|PubMed:21282530}.
P35227	Polycomb group RING finger protein 2	PCGF2	5.2837	7.31856	2	0	+	SUBCELLULAR LOCATION: Nucleus {ECO:0000269|PubMed:21282530}.
Q99496	E3 ubiquitin-protein ligase RING2	RING2	4.0808	8.24765	7	2.13308e-243	+	SUBCELLULAR LOCATION: Nucleus {ECO:0000269|PubMed:21282530}. Chromosome {ECO:0000250|UniProtKB:Q9CQJ4}. Note=Enriched on inactive X chromosome (Xi) in female trophoblast stem (TS) cells as well as differentiating embryonic stem (ES) cells. The enrichment on Xi is transient during TS and ES cell differentiation. The association with Xi is mitotically stable in non-differentiated TS cells. {ECO:000…
O75530	Polycomb protein EED	EED	4.67469	7.58364	6	2.1368e-223	+	SUBCELLULAR LOCATION: Nucleus. Chromosome. Note=Transiently colocalizes with XIST at inactive X chromosomes.
Q9HC52	Chromobox protein homolog 8	CBX8	4.58886	7.7947	6	4.28397e-197	+	SUBCELLULAR LOCATION: Nucleus {ECO:0000269|PubMed:21282530}.
Q15554	Telomeric repeat-binding factor 2	TERF2	5.44273	7.08619	3	8.27403e-165	+	SUBCELLULAR LOCATION: Nucleus {ECO:0000255|PROSITE-ProRule:PRU00625, ECO:0000269|PubMed:20655466}. Chromosome, telomere {ECO:0000269|PubMed:20655466}. Note=Colocalizes with telomeric DNA in interphase cells and is located at chromosome ends during metaphase.
Q8NC56	LEM domain-containing protein 2	LEMD2	4.31139	7.34811	2	3.82532e-131	+	SUBCELLULAR LOCATION: Nucleus inner membrane {ECO:0000269|PubMed:16339967, ECO:0000269|PubMed:17097643};Multi-pass membrane protein {ECO:0000269|PubMed:16339967}. Note=Lamina-associated protein residing in the inner nuclear membrane (INM). Localized exclusively to the nuclear envelope, giving rise to a typical rim-like staining of the nuclear periphery.
Q15022	Polycomb protein SUZ12	SUZ12	3.24832	7.42653	3	1.96662e-26	+	SUBCELLULAR LOCATION: Nucleus {ECO:0000269|PubMed:15231737}.
Q8WXX5	DnaJ homolog subfamily C member 9	DNJC9	4.13147	7.21415	3	3.42846e-25	+	SUBCELLULAR LOCATION: Nucleus {ECO:0000269|PubMed:17182002}. Cytoplasm {ECO:0000269|PubMed:17182002}. Cell membrane {ECO:0000269|PubMed:17182002}. Note=Predominantly nuclear. Translocates to the cytoplasm and membrane after heat shock. {ECO:0000269|PubMed:17182002}.
Q06587	E3 ubiquitin-protein ligase RING1	RING1	3.85027	7.14486	2	7.54813e-17	+	SUBCELLULAR LOCATION: Nucleus {ECO:0000269|PubMed:21282530}. Nucleus speckle {ECO:0000269|PubMed:21282530}.
Q14566	DNA replication licensing factor MCM6	MCM6	2.23748	8.3338	17	9.07588e-13	+	SUBCELLULAR LOCATION: Nucleus. Note=Binds to chromatin during G1 and detach from it during S phase.
P33992	DNA replication licensing factor MCM5	MCM5	2.08733	8.22145	12	8.0318e-10	+	SUBCELLULAR LOCATION: Nucleus.
P61956	Small ubiquitin-related modifier 2	SUMO2	2.60975	7.78926	2	8.6939e-10	+	SUBCELLULAR LOCATION: Nucleus. Nucleus, PML body.
P56545	C-terminal-binding protein 2	CTBP2	2.60971	7.82524	4	8.70652e-10	+	SUBCELLULAR LOCATION: Nucleus {ECO:0000305}. Cell junction, synapse {ECO:0000250}.
P33993	DNA replication licensing factor MCM7	MCM7	2.03574	8.27503	16	5.73875e-09	+	SUBCELLULAR LOCATION: Nucleus {ECO:0000250}.
P42166	Lamina-associated polypeptide 2, isoform alpha	LAP2A	1.96972	8.68208	9	5.60812e-08	+	SUBCELLULAR LOCATION: Nucleus. Chromosome. Note=Expressed diffusely throughout the nucleus.
Q96A72	Protein mago nashi homolog 2	MGN2	2.47778	7.79368	2	5.82463e-08	+	SUBCELLULAR LOCATION: Nucleus {ECO:0000250}.
P50402	Emerin	EMD	2.46972	7.84089	5	7.3273e-08	+	SUBCELLULAR LOCATION: Nucleus inner membrane {ECO:0000269|PubMed:19167377};Single-pass membrane protein;Nucleoplasmic side {ECO:0000269|PubMed:19167377}. Nucleus outer membrane. Note=Colocalized with BANF1 at the central region of the assembling nuclear rim, near spindle-attachment sites. The accumulation of different intermediates of prelamin-A/C (non-farnesylated or carboxymethylated farnesylat…
P02545	Prelamin-A/C	LMNA	1.92373	8.43919	15	2.37411e-07	+	SUBCELLULAR LOCATION: Nucleus. Nucleus envelope. Nucleus lamina. Nucleus, nucleoplasm. Note=Farnesylation of prelamin-A/C facilitates nuclear envelope targeting and subsequent cleaveage by ZMPSTE24/FACE1 to remove the farnesyl group produces mature lamin-A/C, which can then be inserted into the nuclear lamina. EMD is required for proper localization of non-farnesylated prelamin-A/C.;SUBCELLULAR L…
P49736	DNA replication licensing factor MCM2	MCM2	1.90964	8.3132	17	3.61276e-07	+	SUBCELLULAR LOCATION: Nucleus {ECO:0000269|PubMed:8175912}.
Q14839	Chromodomain-helicase-DNA-binding protein 4	CHD4	1.88836	8.02482	13	6.68408e-07	+	SUBCELLULAR LOCATION: Nucleus {ECO:0000269|PubMed:17626165, ECO:0000269|PubMed:27616479}. Cytoplasm, cytoskeleton, microtubule organizing center, centrosome {ECO:0000269|PubMed:17626165}. Note=Associates with centrosomes in interphase. {ECO:0000250|UniProtKB:Q6PDQ2}.
Q13185	Chromobox protein homolog 3	CBX3	1.83242	8.26568	3	3.03568e-06	+	SUBCELLULAR LOCATION: Nucleus {ECO:0000305}. Note=Associates with euchromatin and is largely excluded from constitutive heterochromatin. May be associated with microtubules and mitotic poles during mitosis (Potential). {ECO:0000305}.
P52948	Nuclear pore complex protein Nup98-Nup96	NUP98	2.3065	7.23901	4	4.28411e-06	+	SUBCELLULAR LOCATION: Nucleus membrane {ECO:0000269|PubMed:10087256, ECO:0000269|PubMed:11106761, ECO:0000269|PubMed:11839768, ECO:0000269|PubMed:12191480, ECO:0000269|PubMed:12802065, ECO:0000269|PubMed:15229283, ECO:0000269|PubMed:20407419, ECO:0000269|PubMed:28221134};Peripheral membrane protein;Nucleoplasmic side {ECO:0000269|PubMed:11839768}. Nucleus, nuclear pore complex {ECO:0000269|PubMed…
P25205	DNA replication licensing factor MCM3	MCM3	1.76651	8.47909	24	1.50912e-05	+	SUBCELLULAR LOCATION: Nucleus.
P42167	Lamina-associated polypeptide 2, isoforms beta/gamma	LAP2B	1.6935	8.30303	8	7.26803e-05	+	SUBCELLULAR LOCATION: Nucleus inner membrane;Single-pass type II membrane protein. Note=Tightly associated with the nuclear lamina.;SUBCELLULAR LOCATION: Isoform Zeta: Cytoplasm {ECO:0000269|PubMed:18403046}.
P27694	Replication protein A 70 kDa DNA-binding subunit	RFA1	1.65655	8.01815	9	0.000149473	+	SUBCELLULAR LOCATION: Nucleus {ECO:0000269|PubMed:17959650}. Nucleus, PML body {ECO:0000269|PubMed:17959650}. Note=Enriched in PML bodies in cells displaying alternative lengthening of their telomeres. {ECO:0000269|PubMed:17959650}.
P10412	Histone H1.4	H14	-1.5378	10.7661	2	0.000170532	+	SUBCELLULAR LOCATION: Nucleus. Chromosome. Note=Mainly localizes in heterochromatin. Dysplays a punctuate staining pattern in the nucleus.
Q92797	Symplekin	SYMPK	-1.46764	7.98759	2	0.000218122	+	SUBCELLULAR LOCATION: Cytoplasm, cytoskeleton. Cell junction, tight junction. Cell membrane;Peripheral membrane protein;Cytoplasmic side. Cell junction. Nucleus, nucleoplasm. Note=Cytoplasmic face of adhesion plaques (major) and nucleoplasm (minor) (in cells with TJ). Nucleoplasm (in cells without TJ). Nuclear bodies of heat-stressed cells. Colocalizes with HSF1 in nuclear stress bodies upon heat…
Q93009	Ubiquitin carboxyl-terminal hydrolase 7	UBP7	2.08084	7.49451	5	0.000265084	+	SUBCELLULAR LOCATION: Nucleus {ECO:0000269|PubMed:23973222, ECO:0000269|PubMed:25283148}. Cytoplasm {ECO:0000269|PubMed:25283148}. Nucleus, PML body {ECO:0000269|PubMed:9034339}. Chromosome {ECO:0000269|PubMed:20601937}. Note=Present in a minority of ND10 nuclear bodies. Association with ICP0/VMW110 at early times of infection leads to an increased proportion of USP7-containing ND10. Colocalizes …
P10909	Clusterin	CLUS	-4.68423	7.36966	3	0.000298676	+	SUBCELLULAR LOCATION: Isoform 1: Secreted. Note=Can retrotranslocate from the secretory compartments to the cytosol upon cellular stress.;SUBCELLULAR LOCATION: Nucleus. Cytoplasm. Mitochondrion membrane;Peripheral membrane protein;Cytoplasmic side. Cytoplasm, cytosol. Microsome. Endoplasmic reticulum. Cytoplasmic vesicle, secretory vesicle, chromaffin granule {ECO:0000250}. Note=Isoforms lacking …
Q03252	Lamin-B2	LMNB2	1.58712	8.48632	18	0.000512215	+	SUBCELLULAR LOCATION: Nucleus inner membrane;Lipid-anchor;Nucleoplasmic side.
Q13263	Transcription intermediary factor 1-beta	TRIM28	1.56673	8.53219	17	0.000714681	+	SUBCELLULAR LOCATION: Nucleus {ECO:0000269|PubMed:10330177, ECO:0000269|PubMed:17178852, ECO:0000269|PubMed:20858735, ECO:0000269|PubMed:23665872, ECO:0000269|PubMed:9016654}. Note=Associated with centromeric heterochromatin during cell differentiation through CBX1. {ECO:0000250}.
P33991	DNA replication licensing factor MCM4	MCM4	1.56511	8.32871	15	0.000733456	+	SUBCELLULAR LOCATION: Nucleus {ECO:0000250}.
P83916	Chromobox protein homolog 1	CBX1	1.95202	7.61675	3	0.00153502	+	SUBCELLULAR LOCATION: Nucleus {ECO:0000269|PubMed:10460410, ECO:0000269|PubMed:9169582}. Note=Unassociated with chromosomes during mitosis.
O75694	Nuclear pore complex protein Nup155	NU155	1.93404	7.52306	5	0.00190653	+	SUBCELLULAR LOCATION: Nucleus, nuclear pore complex {ECO:0000250|UniProtKB:P37199}. Nucleus membrane {ECO:0000250|UniProtKB:P37199};Peripheral membrane protein {ECO:0000250|UniProtKB:P37199};Cytoplasmic side {ECO:0000250|UniProtKB:P37199}. Nucleus membrane {ECO:0000250|UniProtKB:P37199};Peripheral membrane protein {ECO:0000250|UniProtKB:P37199};Nucleoplasmic side {ECO:0000250|UniProtKB:P37199}. N…
P18583	Protein SON	SON	-1.9796	7.38836	2	0.00208485	+	SUBCELLULAR LOCATION: Nucleus speckle {ECO:0000269|PubMed:1424986, ECO:0000269|PubMed:21504830}. Note=Colocalizes with the pre-mRNA splicing factor SRSF2.
P38919	Eukaryotic initiation factor 4A-III	IF4A3	1.48043	8.12801	8	0.00256925	+	SUBCELLULAR LOCATION: Nucleus. Nucleus speckle. Cytoplasm. Note=Nucleocytoplasmic shuttling protein. Travels to the cytoplasm as part of the exon junction complex (EJC) bound to mRNA. Detected in dendritic layer as well as the nuclear and cytoplasmic (somatic) compartments of neurons. Colocalizes with STAU1 and FMR1 in dendrites (By similarity). {ECO:0000250}.
Q92769	Histone deacetylase 2	HDAC2	1.89376	7.93659	3	0.00302782	+	SUBCELLULAR LOCATION: Nucleus {ECO:0000269|PubMed:24970816}. Cytoplasm {ECO:0000269|PubMed:24970816}.
Q16576	Histone-binding protein RBBP7	RBBP7	1.45423	8.44454	3	0.00364491		SUBCELLULAR LOCATION: Nucleus.
P61978	Heterogeneous nuclear ribonucleoprotein K	HNRPK	1.44191	8.86101	14	0.00427121		SUBCELLULAR LOCATION: Cytoplasm {ECO:0000269|PubMed:1729596}. Nucleus, nucleoplasm {ECO:0000269|PubMed:16360036, ECO:0000269|PubMed:1729596, ECO:0000269|PubMed:18775702, ECO:0000269|PubMed:22721921}. Cell projection, podosome {ECO:0000269|PubMed:22721921}. Note=Recruited to p53/TP53-responsive promoters, in the presence of functional p53/TP53 (PubMed:16360036). In case of ASFV infection, there is…
P55060	Exportin-2	XPO2	1.43693	8.25704	10	0.00454944		SUBCELLULAR LOCATION: Cytoplasm {ECO:0000269|PubMed:9323134}. Nucleus {ECO:0000269|PubMed:9323134}. Note=Shuttles between the nucleus and the cytoplasm. {ECO:0000269|PubMed:9323134}.
Q08945	FACT complex subunit SSRP1	SSRP1	1.43242	8.16905	7	0.00481426		SUBCELLULAR LOCATION: Nucleus {ECO:0000269|PubMed:10421373, ECO:0000269|PubMed:22002106}. Nucleus, nucleolus {ECO:0000269|PubMed:22002106}. Chromosome {ECO:0000269|PubMed:10421373}. Note=Colocalizes with RNA polymerase II on chromatin. Recruited to actively transcribed loci. {ECO:0000250|UniProtKB:Q05344}.
Q9Y2W1	Thyroid hormone receptor-associated protein 3	TR150	1.82066	7.39372	4	0.00650041		SUBCELLULAR LOCATION: Nucleus {ECO:0000269|PubMed:20123736, ECO:0000269|PubMed:23525231}. Nucleus, nucleoplasm {ECO:0000269|PubMed:24100041}. Nucleus speckle {ECO:0000269|PubMed:24100041}.
Q14011	Cold-inducible RNA-binding protein	CIRBP	2.53238	7.09782	3	0.00722129		SUBCELLULAR LOCATION: Nucleus, nucleoplasm {ECO:0000269|PubMed:11574538}. Cytoplasm {ECO:0000269|PubMed:11574538}. Note=Translocates from the nucleus to the cytoplasm after exposure to UV radiation. Translocates from the nucleus to the cytoplasm into stress granules upon various cytoplasmic stresses, such as osmotic and heat shocks. Its recruitment into stress granules occurs in the absence of TI…
Q9UKL0	REST corepressor 1	RCOR1	2.53159	6.87595	2	0.00726595		SUBCELLULAR LOCATION: Nucleus {ECO:0000255|PROSITE-ProRule:PRU00512, ECO:0000255|PROSITE-ProRule:PRU00624, ECO:0000269|PubMed:10734093, ECO:0000269|PubMed:15897453}. Note=Upon infection by HSV-1, it is partially translocated into the cytoplasm in an HSV-1-dependent manner.
O60264	SWI/SNF-related matrix-associated actin-dependent regulator of chromatin subfamily A member 5	SMCA5	1.38647	8.3243	16	0.00834523		SUBCELLULAR LOCATION: Nucleus {ECO:0000255|PROSITE-ProRule:PRU00624, ECO:0000269|PubMed:12434153}.
P11388	DNA topoisomerase 2-alpha	TOP2A	1.38601	8.46583	17	0.00838961		SUBCELLULAR LOCATION: Cytoplasm {ECO:0000269|PubMed:22013166}. Nucleus, nucleoplasm {ECO:0000269|PubMed:22013166}. Note=Generally located in the nucleoplasm.
P12270	Nucleoprotein TPR	TPR	1.38107	8.30794	22	0.00887463		SUBCELLULAR LOCATION: Nucleus {ECO:0000269|PubMed:12802065}. Nucleus membrane {ECO:0000269|PubMed:11514627, ECO:0000269|PubMed:11952838, ECO:0000269|PubMed:18794356, ECO:0000269|PubMed:9024684, ECO:0000269|PubMed:9828100, ECO:0000269|PubMed:9864356};Peripheral membrane protein {ECO:0000269|PubMed:11514627, ECO:0000269|PubMed:9024684, ECO:0000269|PubMed:9828100, ECO:0000269|PubMed:9864356};Nucleop…
P61289	Proteasome activator complex subunit 3	PSME3	1.77499	7.78144	4	0.0100108		SUBCELLULAR LOCATION: Nucleus {ECO:0000269|PubMed:10657252, ECO:0000269|PubMed:12629132}. Cytoplasm {ECO:0000250}. Note=Localizes to the cytoplasm during mitosis following nuclear envelope breakdown at this distinct stage of the cell cycle which allows its interaction with MAP3K3 kinase. {ECO:0000250}.
Q09028	Histone-binding protein RBBP4	RBBP4	1.7745	7.79739	2	0.0100557		SUBCELLULAR LOCATION: Nucleus.
P09874	Poly [ADP-ribose] polymerase 1	PARP1	1.34057	9.11095	37	0.0138075		SUBCELLULAR LOCATION: Nucleus {ECO:0000269|PubMed:17177976, ECO:0000269|PubMed:21799911, ECO:0000269|PubMed:23230272}. Nucleus, nucleolus {ECO:0000269|PubMed:9518481}. Note=Localizes at sites of DNA damage. {ECO:0000269|PubMed:23230272}.
Q9Y5B9	FACT complex subunit SPT16	SP16H	1.33929	8.30629	13	0.0139951		SUBCELLULAR LOCATION: Nucleus {ECO:0000269|PubMed:10421373}. Chromosome {ECO:0000269|PubMed:10421373}. Note=Colocalizes with RNA polymerase II on chromatin. Recruited to actively transcribed loci.
P68400	Casein kinase II subunit alpha	CSK21	1.72512	7.33293	4	0.0154679		SUBCELLULAR LOCATION: Nucleus {ECO:0000269|PubMed:24962073}.
Q8TAQ2	SWI/SNF complex subunit SMARCC2	SMRC2	1.72356	7.2541	2	0.0156708		SUBCELLULAR LOCATION: Nucleus.
P68036	Ubiquitin-conjugating enzyme E2 L3	UB2L3	1.69371	7.43616	3	0.0199759		SUBCELLULAR LOCATION: Nucleus {ECO:0000269|PubMed:11278816, ECO:0000269|PubMed:17003263}. Cytoplasm {ECO:0000269|PubMed:11278816, ECO:0000269|PubMed:17003263}.
Q13283	Ras GTPase-activating protein-binding protein 1	G3BP1	1.67751	7.54688	3	0.0226727		SUBCELLULAR LOCATION: Cytoplasm. Cytoplasm, cytosol. Cytoplasmic granule. Cell membrane. Nucleus. Note=Cytoplasmic in proliferating cells, can be recruited to the plasma membrane in exponentially growing cells (By similarity). Cytosolic and partially nuclear in resting cells. Recruited to stress granules (SGs) upon either arsenite or high temperature treatment. Recruitment to SGs is influenced by…
P02533	Keratin, type I cytoskeletal 14	K1C14	-0.401663	9.03884	10	0.0233504		SUBCELLULAR LOCATION: Cytoplasm. Nucleus. Note=Expressed in both as a filamentous pattern.
P52292	Importin subunit alpha-1	IMA1	1.28397	8.14088	8	0.0242416		SUBCELLULAR LOCATION: Cytoplasm {ECO:0000269|PubMed:7604027}. Nucleus {ECO:0000269|PubMed:7604027}.
P0DME0	Protein SETSIP	SETLP	1.27938	8.14708	4	0.0253049		SUBCELLULAR LOCATION: Cytoplasm {ECO:0000269|PubMed:22869753}. Nucleus {ECO:0000269|PubMed:22869753}. Note=Translocated from the cytoplasm to the nucleus in protein-induced pluripotent stem (PiPS) endothelial cells.
P20700	Lamin-B1	LMNB1	1.26166	8.96672	24	0.0297679		SUBCELLULAR LOCATION: Nucleus inner membrane;Lipid-anchor;Nucleoplasmic side.
P06748	Nucleophosmin	NPM	1.25833	8.48381	6	0.0306727		SUBCELLULAR LOCATION: Nucleus, nucleolus {ECO:0000269|PubMed:22528486, ECO:0000269|PubMed:25818168, ECO:0000269|PubMed:25956029}. Nucleus, nucleoplasm {ECO:0000269|PubMed:25818168}. Cytoplasm, cytoskeleton, microtubule organizing center, centrosome. Note=Generally nucleolar, but is translocated to the nucleoplasm in case of serum starvation or treatment with anticancer drugs. Has been found in th…
P43243	Matrin-3	MATR3	-0.318788	8.4215	14	0.0352171		SUBCELLULAR LOCATION: Nucleus matrix.
P53999	Activated RNA polymerase II transcriptional coactivator p15	TCP4	1.23963	8.12068	6	0.0361484		SUBCELLULAR LOCATION: Nucleus.
Q5UIP0	Telomere-associated protein RIF1	RIF1	1.6135	7.65127	8	0.0361881		SUBCELLULAR LOCATION: Nucleus {ECO:0000269|PubMed:15583028}. Chromosome {ECO:0000250|UniProtKB:Q6PR54}. Chromosome, telomere {ECO:0000269|PubMed:15342490, ECO:0000269|PubMed:15583028}. Cytoplasm, cytoskeleton, spindle {ECO:0000269|PubMed:15583028}. Note=Following interaction with TP53BP1, recruited to sites of DNA damage, such as DSBs (By similarity). Exhibits ATM- and TP53BP1-dependent localizat…
Q13547	Histone deacetylase 1	HDAC1	1.60753	7.31835	2	0.0377052		SUBCELLULAR LOCATION: Nucleus {ECO:0000269|PubMed:10846170}.
Q14676	Mediator of DNA damage checkpoint protein 1	MDC1	1.60071	7.60665	5	0.039494		SUBCELLULAR LOCATION: Nucleus {ECO:0000269|PubMed:12475977, ECO:0000269|PubMed:12499369, ECO:0000269|PubMed:12551934, ECO:0000269|PubMed:12607003, ECO:0000269|PubMed:12607004, ECO:0000269|PubMed:12607005, ECO:0000269|PubMed:12611903, ECO:0000269|PubMed:14695167, ECO:0000269|PubMed:15201865, ECO:0000269|PubMed:15377652, ECO:0000269|PubMed:20008512}. Chromosome {ECO:0000250}. Note=Associated with c…
P12956	X-ray repair cross-complementing protein 6	XRCC6	1.22688	8.78716	22	0.0402962		SUBCELLULAR LOCATION: Nucleus {ECO:0000269|PubMed:22442688}. Chromosome {ECO:0000269|PubMed:22442688}.
Q9UMS4	Pre-mRNA-processing factor 19	PRP19	1.2233	8.10805	7	0.0415232		SUBCELLULAR LOCATION: Nucleus {ECO:0000269|PubMed:11082287, ECO:0000269|PubMed:12429849, ECO:0000269|PubMed:19188445, ECO:0000269|PubMed:20176811}. Nucleus, nucleoplasm {ECO:0000269|PubMed:11082287}. Cytoplasm, cytoskeleton, spindle {ECO:0000269|PubMed:11082287}. Cytoplasm {ECO:0000269|PubMed:11435423}. Lipid droplet {ECO:0000250|UniProtKB:Q99KP6}. Note=Nucleoplasmic in interphase cells. Irregula…
Q9UKX7	Nuclear pore complex protein Nup50	NUP50	2.24781	6.33761	2	0.0445538		SUBCELLULAR LOCATION: Nucleus, nuclear pore complex {ECO:0000269|PubMed:12802065}. Nucleus membrane {ECO:0000250|UniProtKB:O08587};Peripheral membrane protein {ECO:0000250|UniProtKB:O08587};Nucleoplasmic side {ECO:0000250|UniProtKB:O08587}. Note=Localizes to the nucleoplasmic fibrils of the nuclear pore complex (By similarity). Dissociates from the NPC structure early during prophase of mitosis (…
O94776	Metastasis-associated protein MTA2	MTA2	1.55964	7.75509	6	0.0516424		SUBCELLULAR LOCATION: Nucleus {ECO:0000255|PROSITE-ProRule:PRU00512, ECO:0000255|PROSITE-ProRule:PRU00624}.
P60900	Proteasome subunit alpha type-6	PSA6	-0.503358	7.48365	3	0.0518857		SUBCELLULAR LOCATION: Cytoplasm {ECO:0000269|PubMed:12181345}. Nucleus {ECO:0000269|PubMed:12181345}.
P17480	Nucleolar transcription factor 1	UBF1	1.541	7.34887	3	0.0579717		SUBCELLULAR LOCATION: Nucleus, nucleolus {ECO:0000250}.
P13010	X-ray repair cross-complementing protein 5	XRCC5	1.16513	8.5008	17	0.0657094		SUBCELLULAR LOCATION: Nucleus {ECO:0000269|PubMed:22442688}. Nucleus, nucleolus {ECO:0000269|PubMed:22002106}. Chromosome {ECO:0000269|PubMed:22442688}.
Q9NRZ9	Lymphoid-specific helicase	HELLS	1.48881	7.72474	6	0.0786102		SUBCELLULAR LOCATION: Nucleus {ECO:0000250}. Note=Closely associated with pericentric heterochromatin. {ECO:0000250}.
O14980	Exportin-1	XPO1	1.13613	8.25043	12	0.0810351		SUBCELLULAR LOCATION: Cytoplasm. Nucleus, nucleoplasm. Nucleus, Cajal body. Nucleus, nucleolus. Note=Located in the nucleoplasm, Cajal bodies and nucleoli. Shuttles between the nucleus/nucleolus and the cytoplasm.
P49321	Nuclear autoantigenic sperm protein	NASP	1.4811	7.71368	4	0.0820378		SUBCELLULAR LOCATION: Cytoplasm {ECO:0000250|UniProtKB:Q99MD9}. Nucleus {ECO:0000250|UniProtKB:Q99MD9}.
Q96AE4	Far upstream element-binding protein 1	FUBP1	1.13246	8.1912	10	0.0831446		SUBCELLULAR LOCATION: Nucleus {ECO:0000305}.
Q14974	Importin subunit beta-1	IMB1	1.13113	8.1482	10	0.0839157		SUBCELLULAR LOCATION: Cytoplasm {ECO:0000269|PubMed:11891849}. Nucleus envelope {ECO:0000269|PubMed:11891849}.
P22314	Ubiquitin-like modifier-activating enzyme 1	UBA1	1.12356	8.43522	16	0.0884148		SUBCELLULAR LOCATION: Cytoplasm {ECO:0000269|PubMed:1376922}. Mitochondrion {ECO:0000269|PubMed:1376922}. Nucleus {ECO:0000269|PubMed:1376922, ECO:0000269|PubMed:22456334}.;SUBCELLULAR LOCATION: Isoform 1: Nucleus {ECO:0000269|PubMed:7528747, ECO:0000269|PubMed:9099746}.;SUBCELLULAR LOCATION: Isoform 2: Cytoplasm {ECO:0000269|PubMed:7528747}.
P0C0S5	Histone H2A.Z	H2AZ	1.12211	8.4918	4	0.0892969		SUBCELLULAR LOCATION: Nucleus. Chromosome.
Q9Y2L1	Exosome complex exonuclease RRP44	RRP44	1.46035	7.70019	7	0.0917768		SUBCELLULAR LOCATION: Cytoplasm {ECO:0000269|PubMed:20531386}. Nucleus, nucleolus {ECO:0000269|PubMed:12429849}. Nucleus, nucleoplasm {ECO:0000269|PubMed:20531389}. Nucleus {ECO:0000269|PubMed:20531386}. Note=Predominantly located in the nucleus (PubMed:20531386). According to PubMed:12429849, found in the nucleolus (PubMed:12429849). According to PubMed:20531386, excluded from nucleolus supporti…
O75643	U5 small nuclear ribonucleoprotein 200 kDa helicase	U520	1.10884	8.05751	13	0.097646		SUBCELLULAR LOCATION: Nucleus {ECO:0000269|PubMed:9539711}.
Q96AG4	Leucine-rich repeat-containing protein 59	LRC59	1.10852	8.01129	5	0.0978507		SUBCELLULAR LOCATION: Microsome membrane {ECO:0000250};Single-pass type II membrane protein {ECO:0000250}. Endoplasmic reticulum membrane;Single-pass type II membrane protein. Nucleus envelope. Note=Localization in the nuclear envelope depends upon the nuclear import machinery, including KPNB1.
P12004	Proliferating cell nuclear antigen	PCNA	1.44313	7.97109	5	0.10042		SUBCELLULAR LOCATION: Nucleus {ECO:0000269|PubMed:24115439, ECO:0000269|PubMed:24939902}. Note=Colocalizes with CREBBP, EP300 and POLD1 to sites of DNA damage (PubMed:24939902). Forms nuclear foci representing sites of ongoing DNA replication and vary in morphology and number during S phase. Together with APEX2, is redistributed in discrete nuclear foci in presence of oxidative DNA damaging agent…
P26599	Polypyrimidine tract-binding protein 1	PTBP1	1.10433	8.40336	9	0.100602		SUBCELLULAR LOCATION: Nucleus.
Q8WUM0	Nuclear pore complex protein Nup133	NU133	2.05359	7.16794	3	0.105792		SUBCELLULAR LOCATION: Nucleus, nuclear pore complex {ECO:0000269|PubMed:11564755, ECO:0000269|PubMed:11684705}. Chromosome, centromere, kinetochore {ECO:0000269|PubMed:11564755}. Note=Located on both the cytoplasmic and nuclear sides of the nuclear pore (PubMed:11564755). During mitosis, localizes to the kinetochores (PubMed:11564755). {ECO:0000269|PubMed:11564755, ECO:0000269|PubMed:11684705}.
P39748	Flap endonuclease 1	FEN1	1.4294	7.87073	4	0.107693		SUBCELLULAR LOCATION: Isoform 1: Nucleus, nucleolus. Nucleus, nucleoplasm. Note=Resides mostly in the nucleoli and relocalizes to the nucleoplasm upon DNA damage.;SUBCELLULAR LOCATION: Isoform FENMIT: Mitochondrion {ECO:0000255|HAMAP-Rule:MF_03140, ECO:0000269|PubMed:23675412}.
Q86VP6	Cullin-associated NEDD8-dissociated protein 1	CAND1	1.4173	7.88648	9	0.114376		SUBCELLULAR LOCATION: Cytoplasm {ECO:0000269|PubMed:21249194}. Nucleus {ECO:0000269|PubMed:21249194}. Note=Predominantly cytoplasmic.
P78347	General transcription factor II-I	GTF2I	1.0798	8.10681	11	0.117765		SUBCELLULAR LOCATION: Cytoplasm {ECO:0000269|PubMed:10373551}. Nucleus {ECO:0000255|PROSITE-ProRule:PRU00484, ECO:0000269|PubMed:10373551}. Note=Colocalizes with BTK in the cytoplasm.
P56537	Eukaryotic translation initiation factor 6	IF6	1.4069	7.50227	3	0.12033		SUBCELLULAR LOCATION: Cytoplasm. Nucleus, nucleolus. Note=Shuttles between cytoplasm and nucleus/nucleolus.
Q13151	Heterogeneous nuclear ribonucleoprotein A0	ROA0	1.39713	7.87015	4	0.126101		SUBCELLULAR LOCATION: Nucleus {ECO:0000250}. Note=Component of ribonucleosomes. {ECO:0000250}.
Q15233	Non-POU domain-containing octamer-binding protein	NONO	1.06759	8.93509	18	0.127004		SUBCELLULAR LOCATION: Nucleus. Nucleus, nucleolus. Nucleus speckle. Note=Detected in punctate subnuclear structures often located adjacent to splicing speckles, called paraspeckles.
Q96RR1	Twinkle protein, mitochondrial	PEO1	1.38867	7.65325	4	0.131243		SUBCELLULAR LOCATION: Mitochondrion matrix, mitochondrion nucleoid {ECO:0000269|PubMed:11431692}. Note=Colocalizes with mtDNA in mitochondrial nucleoids, a nucleoproteins complex consisting of a number of copies of proteins associated with mtDNA, probably involved in mtDNA maintenance and expression.
P52701	DNA mismatch repair protein Msh6	MSH6	1.3768	7.32073	3	0.138665		SUBCELLULAR LOCATION: Nucleus {ECO:0000269|PubMed:23622243}. Chromosome {ECO:0000269|PubMed:23622243}. Note=Associates with H3K36me3 via its PWWP domain.
P18754	Regulator of chromosome condensation	RCC1	1.04991	8.28882	9	0.141216		SUBCELLULAR LOCATION: Nucleus {ECO:0000269|PubMed:17435751}. Cytoplasm {ECO:0000269|PubMed:17435751}. Note=Becomes dispersed throughout the cytoplasm during mitosis.
Q14980	Nuclear mitotic apparatus protein 1	NUMA1	1.92984	7.10329	4	0.163282		SUBCELLULAR LOCATION: Nucleus {ECO:0000269|PubMed:1541630, ECO:0000269|PubMed:23921553, ECO:0000269|PubMed:27462074}. Nucleus, nucleoplasm {ECO:0000269|PubMed:10811826}. Nucleus matrix {ECO:0000269|PubMed:10075938, ECO:0000269|PubMed:11956313, ECO:0000269|PubMed:1541636, ECO:0000269|PubMed:7962183}. Chromosome {ECO:0000269|PubMed:1541630}. Cytoplasm, cytoskeleton {ECO:0000269|PubMed:11956313, ECO…
P06493	Cyclin-dependent kinase 1	CDK1	1.33957	7.70494	5	0.163608		SUBCELLULAR LOCATION: Nucleus. Cytoplasm. Mitochondrion. Cytoplasm, cytoskeleton, microtubule organizing center, centrosome. Cytoplasm, cytoskeleton, spindle. Note=Cytoplasmic during the interphase. Colocalizes with SIRT2 on centrosome during prophase and on splindle fibers during metaphase of the mitotic cell cycle. Reversibly translocated from cytoplasm to nucleus when phosphorylated before G2-…
Q68E01	Integrator complex subunit 3	INT3	1.92411	6.66558	2	0.166286		SUBCELLULAR LOCATION: Nucleus {ECO:0000269|PubMed:19605351, ECO:0000269|PubMed:19683501, ECO:0000269|PubMed:23904267}. Cytoplasm {ECO:0000269|PubMed:23904267}. Note=Localizes to nuclear foci following DNA damage.
P52597	Heterogeneous nuclear ribonucleoprotein F	HNRPF	1.33309	7.92817	4	0.168201		SUBCELLULAR LOCATION: Nucleus, nucleoplasm.
P11387	DNA topoisomerase 1	TOP1	1.01605	8.24539	13	0.17122		SUBCELLULAR LOCATION: Nucleus, nucleolus {ECO:0000269|PubMed:12149243}. Nucleus, nucleoplasm {ECO:0000269|PubMed:12149243}. Note=Diffuse nuclear localization with some enrichment in nucleoli. On CPT treatment, cleared from nucleoli into nucleoplasm. Sumoylated forms found in both nucleoplasm and nucleoli.
P11142	Heat shock cognate 71 kDa protein	HSP7C	1.01448	9.34416	21	0.172704		SUBCELLULAR LOCATION: Cytoplasm. Melanosome. Nucleus, nucleolus. Cell membrane. Note=Localized in cytoplasmic mRNP granules containing untranslated mRNAs. Translocates rapidly from the cytoplasm to the nuclei, and especially to the nucleoli, upon heat shock.
Q9BVC6	Transmembrane protein 109	TM109	1.30778	7.58965	2	0.186868		SUBCELLULAR LOCATION: Nucleus outer membrane {ECO:0000250|UniProtKB:O77751};Multi-pass membrane protein {ECO:0000250|UniProtKB:O77751}. Endoplasmic reticulum membrane {ECO:0000250|UniProtKB:O77751};Multi-pass membrane protein {ECO:0000250|UniProtKB:O77751}. Sarcoplasmic reticulum membrane {ECO:0000250|UniProtKB:O77751};Multi-pass membrane protein {ECO:0000250|UniProtKB:O77751}.
P46060	Ran GTPase-activating protein 1	RAGP1	1.30163	7.62379	4	0.191577		SUBCELLULAR LOCATION: Cytoplasm. Nucleus membrane;Peripheral membrane protein;Cytoplasmic side. Chromosome, centromere, kinetochore {ECO:0000250}. Cytoplasm, cytoskeleton, spindle pole {ECO:0000250}. Note=Cytoplasmic during interphase. Targeted to the nuclear rim after sumoylation. During mitosis, associates with mitotic spindles. Association with kinetochores appears soon after nuclear envelope …
P05455	Lupus La protein	LA	0.988666	8.1015	10	0.19818		SUBCELLULAR LOCATION: Nucleus {ECO:0000305}.
Q9BXP5	Serrate RNA effector molecule homolog	SRRT	1.28682	7.67233	7	0.203182		SUBCELLULAR LOCATION: Nucleus, nucleoplasm {ECO:0000250}. Cytoplasm {ECO:0000250}. Note=Predominantly nuclear. Shuttles between the nucleus and the cytoplasm in a CRM1-dependent way (By similarity). {ECO:0000250}.
Q16531	DNA damage-binding protein 1	DDB1	1.2745	7.92653	10	0.213123		SUBCELLULAR LOCATION: Cytoplasm. Nucleus. Note=Primarily cytoplasmic. Translocates to the nucleus following UV irradiation and subsequently accumulates at sites of DNA damage.
Q9NUL7	Probable ATP-dependent RNA helicase DDX28	DDX28	-0.0213343	7.25286	2	0.214259		SUBCELLULAR LOCATION: Nucleus {ECO:0000269|PubMed:11350955, ECO:0000269|PubMed:25683708}. Mitochondrion {ECO:0000269|PubMed:11350955}. Mitochondrion matrix, mitochondrion nucleoid {ECO:0000269|PubMed:25683715}. Mitochondrion matrix {ECO:0000269|PubMed:25683708}. Note=Transported between these two compartments. Nuclear localization depends on active RNA polymerase II transcription. Localizes to mi…
P55209	Nucleosome assembly protein 1-like 1	NP1L1	-0.0172488	7.69751	2	0.216857		SUBCELLULAR LOCATION: Nucleus {ECO:0000269|PubMed:17081065}. Melanosome {ECO:0000269|PubMed:17081065}. Note=Identified by mass spectrometry in melanosome fractions from stage I to stage IV.
Q9P258	Protein RCC2	RCC2	1.26681	7.85841	5	0.219454		SUBCELLULAR LOCATION: Nucleus, nucleolus. Chromosome, centromere. Cytoplasm, cytoskeleton, spindle. Note=Appears in the nucleus at G2, then concentrates at the inner centromere region of chromosomes during prophase. Redistributes to the midzone of the mitotic spindle during anaphase. Here, the protein covers the entire equatorial diameter from cortex to cortex.
Q9Y224	UPF0568 protein C14orf166	CN166	1.26598	7.47452	4	0.220152		SUBCELLULAR LOCATION: Nucleus. Cytoplasm, cytosol. Cytoplasm, perinuclear region. Cytoplasm, cytoskeleton, microtubule organizing center, centrosome. Note=May localize at the centrosome during mitosis. Shuttles between the cytosol and the nucleus: enters into the nucleus in case of active transcription while it accumulates in cytosol when transcription level is low (PubMed:24608264). {ECO:0000269…
P26583	High mobility group protein B2	HMGB2	0.963218	8.29717	6	0.225376		SUBCELLULAR LOCATION: Nucleus {ECO:0000269|PubMed:11909973, ECO:0000269|PubMed:12925773, ECO:0000269|PubMed:23877675}. Chromosome {ECO:0000269|PubMed:12925773}. Cytoplasm {ECO:0000269|PubMed:11909973, ECO:0000269|PubMed:23877675}. Secreted {ECO:0000269|PubMed:19811285, ECO:0000269|PubMed:23877675}. Note=In basal state predominantly nuclear. {ECO:0000305}.
Q8N1F7	Nuclear pore complex protein Nup93	NUP93	1.25916	7.87122	7	0.225862		SUBCELLULAR LOCATION: Nucleus membrane {ECO:0000250|UniProtKB:Q66HC5};Peripheral membrane protein {ECO:0000250|UniProtKB:Q66HC5}. Nucleus, nuclear pore complex {ECO:0000269|PubMed:12802065, ECO:0000269|PubMed:15229283}. Nucleus envelope {ECO:0000269|PubMed:26878725}. Note=Localizes at the nuclear basket and at or near the nuclear entry to the gated channel of the pore.
Q07955	Serine/arginine-rich splicing factor 1	SRSF1	0.957812	8.61397	7	0.231415		SUBCELLULAR LOCATION: Cytoplasm {ECO:0000269|PubMed:12215544, ECO:0000269|PubMed:20308322, ECO:0000269|PubMed:9420331}. Nucleus speckle {ECO:0000269|PubMed:12215544, ECO:0000269|PubMed:20308322, ECO:0000269|PubMed:9420331}. Note=In nuclear speckles. Shuttles between the nucleus and the cytoplasm. {ECO:0000269|PubMed:12215544, ECO:0000269|PubMed:20308322, ECO:0000269|PubMed:9420331}.
Q92973	Transportin-1	TNPO1	1.24706	7.29475	2	0.236181		SUBCELLULAR LOCATION: Cytoplasm. Nucleus.
Q13330	Metastasis-associated protein MTA1	MTA1	1.7988	7.07515	2	0.23894		SUBCELLULAR LOCATION: Isoform Short: Cytoplasm.;SUBCELLULAR LOCATION: Isoform Long: Nucleus. Nucleus envelope. Cytoplasm. Cytoplasm, cytoskeleton. Note=Associated with microtubules. Localization at the nuclear envelope is TPR-dependent.
Q15056	Eukaryotic translation initiation factor 4H	IF4H	0.0275088	7.46632	2	0.247349		SUBCELLULAR LOCATION: Cytoplasm, perinuclear region {ECO:0000250}.
Q7Z3K3	Pogo transposable element with ZNF domain	POGZ	1.77747	6.4755	2	0.252528		SUBCELLULAR LOCATION: Nucleus. Chromosome. Cytoplasm. Note=According to some authors, it is not localized to mitotic chromatin (PubMed:19244240). Recruited to trimethylated 'Lys-9' of histone H3 (H3K9me3). {ECO:0000269|PubMed:19244240}.
Q6FI13	Histone H2A type 2-A	H2A2A	0.937782	8.87837	2	0.254581		SUBCELLULAR LOCATION: Nucleus. Chromosome.
P34897	Serine hydroxymethyltransferase, mitochondrial	GLYM	0.0966437	9.45752	19	0.254824		SUBCELLULAR LOCATION: Mitochondrion {ECO:0000269|PubMed:21876188, ECO:0000269|PubMed:24075985}. Mitochondrion matrix, mitochondrion nucleoid {ECO:0000269|PubMed:18063578}. Mitochondrion inner membrane {ECO:0000269|PubMed:21876188}. Cytoplasm {ECO:0000269|PubMed:24075985}. Nucleus {ECO:0000269|PubMed:24075985}.
P27695	DNA-(apurinic or apyrimidinic site) lyase	APEX1	1.2211	7.90599	6	0.259131		SUBCELLULAR LOCATION: Nucleus. Nucleus, nucleolus. Nucleus speckle. Endoplasmic reticulum. Cytoplasm. Note=Detected in the cytoplasm of B-cells stimulated to switch (By similarity). Colocalized with SIRT1 in the nucleus. Colocalized with YBX1 in nuclear speckles after genotoxic stress. Together with OGG1 is recruited to nuclear speckles in UVA-irradiated cells. Colocalized with nucleolin and NPM1…
Q14739	Lamin-B receptor	LBR	1.21972	7.63943	6	0.260376		SUBCELLULAR LOCATION: Nucleus inner membrane;Multi-pass membrane protein.
Q9Y5A9	YTH domain-containing family protein 2	YTHD2	-0.0541135	6.98005	2	0.260804		SUBCELLULAR LOCATION: Cytoplasm, cytosol {ECO:0000269|PubMed:26458103}. Nucleus {ECO:0000269|PubMed:26458103}. Cytoplasm, P-body {ECO:0000269|PubMed:24284625}. Note=Localizes to the cytosol and relocates to the nucleus following heat shock stress (PubMed:26458103). {ECO:0000269|PubMed:26458103}.
O75475	PC4 and SFRS1-interacting protein	PSIP1	1.21401	7.70516	5	0.265585		SUBCELLULAR LOCATION: Nucleus {ECO:0000269|PubMed:15642333, ECO:0000269|PubMed:9885563}. Note=Remains chromatin-associated throughout the cell cycle.
P35249	Replication factor C subunit 4	RFC4	1.75473	6.69722	2	0.267364		SUBCELLULAR LOCATION: Nucleus {ECO:0000305}.
P35659	Protein DEK	DEK	1.209	7.93239	7	0.270192		SUBCELLULAR LOCATION: Nucleus {ECO:0000269|PubMed:17524367, ECO:0000269|PubMed:19695025}. Note=Enriched in regions where chromatin is decondensed or sparse in the interphase nuclei.
Q15424	Scaffold attachment factor B1	SAFB1	0.921271	7.98058	9	0.274591		SUBCELLULAR LOCATION: Nucleus {ECO:0000269|PubMed:19674106}.
P27824	Calnexin	CALX	1.20381	7.81277	3	0.274998		SUBCELLULAR LOCATION: Endoplasmic reticulum membrane {ECO:0000269|PubMed:22314232};Single-pass type I membrane protein {ECO:0000255}. Endoplasmic reticulum {ECO:0000269|PubMed:22314232}. Melanosome {ECO:0000269|PubMed:12643545, ECO:0000269|PubMed:17081065}. Note=Identified by mass spectrometry in melanosome fractions from stage I to stage IV (PubMed:12643545, PubMed:17081065). The palmitoylated f…
Q92522	Histone H1x	H1X	0.0638527	7.87208	3	0.275021		SUBCELLULAR LOCATION: Nucleus. Chromosome.
Q13123	Protein Red	RED	1.7346	7.0164	2	0.280781		SUBCELLULAR LOCATION: Nucleus {ECO:0000269|PubMed:24945353}. Nucleus, nucleoplasm {ECO:0000269|PubMed:24252166, ECO:0000269|PubMed:24945353}. Chromosome {ECO:0000269|PubMed:24252166}. Cytoplasm, cytoskeleton, spindle pole {ECO:0000269|PubMed:22351768}. Note=Predominantly present throughout the nucleoplasm during prometaphase, metaphase and anaphase. Is also detected in nuclear foci that are not i…
O76031	ATP-dependent Clp protease ATP-binding subunit clpX-like, mitochondrial	CLPX	0.11978	8.74724	17	0.281828		SUBCELLULAR LOCATION: Mitochondrion. Mitochondrion matrix, mitochondrion nucleoid.
P31942	Heterogeneous nuclear ribonucleoprotein H3	HNRH3	0.913959	8.09446	7	0.283711		SUBCELLULAR LOCATION: Nucleus {ECO:0000269|PubMed:8999868}.
P53618	Coatomer subunit beta	COPB	0.00154613	7.11769	2	0.286868		SUBCELLULAR LOCATION: Cytoplasm. Golgi apparatus membrane {ECO:0000269|PubMed:11056392, ECO:0000269|PubMed:17451557, ECO:0000269|PubMed:7573041};Peripheral membrane protein {ECO:0000269|PubMed:17451557, ECO:0000269|PubMed:18385291, ECO:0000269|PubMed:20056612};Cytoplasmic side {ECO:0000305}. Cytoplasmic vesicle, COPI-coated vesicle membrane;Peripheral membrane protein {ECO:0000305};Cytoplasmic si…
Q9UQE7	Structural maintenance of chromosomes protein 3	SMC3	1.18435	7.62539	8	0.293405		SUBCELLULAR LOCATION: Nucleus. Chromosome. Chromosome, centromere. Note=Associates with chromatin. Before prophase it is scattered along chromosome arms. During prophase, most of cohesin complexes dissociate from chromatin probably because of phosphorylation by PLK, except at centromeres, where cohesin complexes remain. At anaphase, the RAD21 subunit of the cohesin complex is cleaved, leading to …
Q9H307	Pinin	PININ	0.0871757	7.38575	3	0.294255		SUBCELLULAR LOCATION: Nucleus speckle. Cell junction, desmosome. Note=Cell-cell contact area, predominantly desmosome of intercellular adherens junction. Not a nucleocytoplasmic shuttling protein.
P09651	Heterogeneous nuclear ribonucleoprotein A1	ROA1	0.902252	9.17457	10	0.298634		SUBCELLULAR LOCATION: Nucleus {ECO:0000269|PubMed:17289661, ECO:0000269|PubMed:27694260}. Cytoplasm {ECO:0000269|PubMed:17289661}. Note=Localized in cytoplasmic mRNP granules containing untranslated mRNAs. Shuttles continuously between the nucleus and the cytoplasm along with mRNA. Component of ribonucleosomes (PubMed:17289661). {ECO:0000269|PubMed:17289661, ECO:0000269|PubMed:27694260}.;SUBCELLU…
O14744	Protein arginine N-methyltransferase 5	ANM5	0.0945359	7.62677	4	0.300575		SUBCELLULAR LOCATION: Cytoplasm {ECO:0000269|PubMed:21917714, ECO:0000269|PubMed:22269951}. Nucleus {ECO:0000269|PubMed:18404153, ECO:0000269|PubMed:21917714, ECO:0000269|PubMed:22269951}. Golgi apparatus {ECO:0000269|PubMed:20421892}.
O60506	Heterogeneous nuclear ribonucleoprotein Q	HNRPQ	0.899945	8.06579	7	0.301621		SUBCELLULAR LOCATION: Cytoplasm {ECO:0000269|PubMed:11574476, ECO:0000269|PubMed:17289661, ECO:0000269|PubMed:19029303}. Microsome {ECO:0000250|UniProtKB:Q7TMK9}. Endoplasmic reticulum {ECO:0000250}. Nucleus {ECO:0000250|UniProtKB:Q7TMK9}. Note=The tyrosine phosphorylated form bound to RNA is found in microsomes (By similarity). Localized in cytoplasmic mRNP granules containing untranslated mRNAs…
P09429	High mobility group protein B1	HMGB1	0.899467	8.95877	11	0.302242		SUBCELLULAR LOCATION: Nucleus {ECO:0000269|PubMed:12231511, ECO:0000269|PubMed:17114460, ECO:0000269|PubMed:20819940, ECO:0000269|PubMed:22869893, ECO:0000269|PubMed:27362237}. Chromosome {ECO:0000250|UniProtKB:P10103, ECO:0000250|UniProtKB:P63159, ECO:0000305}. Cytoplasm {ECO:0000269|PubMed:11154118, ECO:0000269|PubMed:12231511, ECO:0000269|PubMed:17114460, ECO:0000269|PubMed:20819940, ECO:00002…
P55786	Puromycin-sensitive aminopeptidase	PSA	0.0458554	7.11276	2	0.309628		SUBCELLULAR LOCATION: Cytoplasm, cytosol {ECO:0000269|PubMed:10978616}. Nucleus {ECO:0000305}.
Q9Y383	Putative RNA-binding protein Luc7-like 2	LC7L2	0.89124	8.18511	8	0.313026		SUBCELLULAR LOCATION: Nucleus speckle {ECO:0000250}. Nucleus, nucleoplasm {ECO:0000250}. Note=Colocalizes with SCNM1 and SNRNP70 in nuclear speckles. {ECO:0000250}.
O43684	Mitotic checkpoint protein BUB3	BUB3	1.16284	7.49391	4	0.314372		SUBCELLULAR LOCATION: Nucleus. Chromosome, centromere, kinetochore {ECO:0000250}. Note=Starts to localize at kinetochores in prometaphase I (Pro-MI) stage and maintains the localization until the metaphase I-anaphase I (MI-AI) transition. {ECO:0000250}.
Q6P2Q9	Pre-mRNA-processing-splicing factor 8	PRP8	0.890185	8.14898	15	0.314423		SUBCELLULAR LOCATION: Nucleus speckle {ECO:0000250}.
Q08211	ATP-dependent RNA helicase A	DHX9	0.888011	8.56319	18	0.317311		SUBCELLULAR LOCATION: Nucleus {ECO:0000269|PubMed:10198287, ECO:0000269|PubMed:10207077, ECO:0000269|PubMed:11687588, ECO:0000269|PubMed:16375861, ECO:0000269|PubMed:17303075, ECO:0000269|PubMed:9162007}. Nucleus, nucleoplasm {ECO:0000269|PubMed:28221134}. Nucleus, nucleolus {ECO:0000269|PubMed:12429849}. Cytoplasm {ECO:0000269|PubMed:10198287, ECO:0000269|PubMed:10207077, ECO:0000269|PubMed:1637…
Q99459	Cell division cycle 5-like protein	CDC5L	1.15988	7.45837	3	0.317311		SUBCELLULAR LOCATION: Nucleus {ECO:0000269|PubMed:10570151, ECO:0000269|PubMed:11544257, ECO:0000269|PubMed:18583928, ECO:0000269|PubMed:9038199, ECO:0000269|PubMed:9598309}. Nucleus speckle {ECO:0000269|PubMed:10570151, ECO:0000269|PubMed:10827081, ECO:0000269|PubMed:11544257}. Cytoplasm {ECO:0000269|PubMed:9038199}. Note=May shuttle between cytoplasm and nucleus. {ECO:0000269|PubMed:9038199}.
P51532	Transcription activator BRG1	SMCA4	1.68159	7.2022	2	0.317311		SUBCELLULAR LOCATION: Nucleus {ECO:0000255|PROSITE-ProRule:PRU00549, ECO:0000269|PubMed:20418909}.
Q9Y2X3	Nucleolar protein 58	NOP58	1.15951	7.32309	2	0.317676		SUBCELLULAR LOCATION: Nucleus, nucleolus. Nucleus, nucleoplasm {ECO:0000305}.
Q00839	Heterogeneous nuclear ribonucleoprotein U	HNRPU	0.885929	9.08409	16	0.320088		SUBCELLULAR LOCATION: Nucleus {ECO:0000269|PubMed:20858735}. Cytoplasm {ECO:0000269|PubMed:19029303}. Cell surface {ECO:0000269|PubMed:7993898}. Note=Localized in cytoplasmic mRNP granules containing untranslated mRNAs. Component of ribonucleosomes. {ECO:0000269|PubMed:17289661}.
P55795	Heterogeneous nuclear ribonucleoprotein H2	HNRH2	0.883185	8.63518	3	0.323766		SUBCELLULAR LOCATION: Nucleus, nucleoplasm.
Q9Y265	RuvB-like 1	RUVB1	0.880313	8.34458	11	0.327639		SUBCELLULAR LOCATION: Nucleus matrix. Nucleus, nucleoplasm. Cytoplasm. Membrane. Cytoplasm, cytoskeleton, microtubule organizing center, centrosome. Note=Mainly localized in the nucleus, associated with nuclear matrix or in the nuclear cytosol, although it is also present in the cytoplasm and associated with the cell membranes. In prophase and prometaphase it is located at the centrosome and the …
O95831	Apoptosis-inducing factor 1, mitochondrial	AIFM1	0.155967	8.7644	19	0.328841		SUBCELLULAR LOCATION: Mitochondrion intermembrane space. Mitochondrion inner membrane. Cytoplasm. Nucleus. Cytoplasm, perinuclear region. Note=Proteolytic cleavage during or just after translocation into the mitochondrial intermembrane space (IMS) results in the formation of an inner-membrane-anchored mature form (AIFmit). During apoptosis, further proteolytic processing leads to a mature form, w…
P62826	GTP-binding nuclear protein Ran	RAN	0.877603	8.58681	5	0.331313		SUBCELLULAR LOCATION: Nucleus {ECO:0000269|PubMed:9822603}. Nucleus envelope {ECO:0000269|PubMed:9822603}. Cytoplasm {ECO:0000269|PubMed:9822603}. Melanosome {ECO:0000250|UniProtKB:P62827}. Note=Predominantly nuclear during interphase. Becomes dispersed throughout the cytoplasm during mitosis. Identified by mass spectrometry in melanosome fractions from stage I to stage IV. {ECO:0000250|UniProtKB…
P14866	Heterogeneous nuclear ribonucleoprotein L	HNRPL	0.877196	8.51783	9	0.331866		SUBCELLULAR LOCATION: Nucleus, nucleoplasm {ECO:0000269|PubMed:17289661, ECO:0000269|PubMed:2687284, ECO:0000305|PubMed:26051023}. Cytoplasm {ECO:0000269|PubMed:17289661}. Note=Localized in cytoplasmic mRNP granules containing untranslated mRNAs. These granules are not identical with P bodies or stress granules. {ECO:0000269|PubMed:17289661}.
Q9NR30	Nucleolar RNA helicase 2	DDX21	0.871042	8.22968	14	0.340288		SUBCELLULAR LOCATION: Nucleus, nucleolus {ECO:0000269|PubMed:11823437, ECO:0000269|PubMed:18180292, ECO:0000269|PubMed:23848194, ECO:0000269|PubMed:25260534, ECO:0000269|PubMed:25470060, ECO:0000269|PubMed:8614622}. Nucleus, nucleoplasm {ECO:0000269|PubMed:11823437, ECO:0000269|PubMed:18180292, ECO:0000269|PubMed:25260534, ECO:0000269|PubMed:25470060}. Note=Present both in nucleolus and nucleopla…
P43686	26S protease regulatory subunit 6B	PRS6B	1.13022	7.5557	5	0.347364		SUBCELLULAR LOCATION: Cytoplasm. Nucleus.
Q9Y3B8	Oligoribonuclease, mitochondrial	ORN	0.12561	6.58402	2	0.355541		SUBCELLULAR LOCATION: Isoform 1: Mitochondrion intermembrane space. Mitochondrion matrix.;SUBCELLULAR LOCATION: Isoform 2: Nucleus.;SUBCELLULAR LOCATION: Isoform 3: Cytoplasm.
P62333	26S protease regulatory subunit 10B	PRS10	1.12138	7.46738	3	0.356537		SUBCELLULAR LOCATION: Cytoplasm {ECO:0000250}. Nucleus {ECO:0000250}.
P35637	RNA-binding protein FUS	FUS	0.859053	8.49079	6	0.356978		SUBCELLULAR LOCATION: Nucleus {ECO:0000269|PubMed:19251627, ECO:0000269|PubMed:19251628}.
P62258	14-3-3 protein epsilon	1433E	0.858249	8.51667	11	0.35811		SUBCELLULAR LOCATION: Nucleus {ECO:0000269|PubMed:12917326}. Cytoplasm {ECO:0000269|PubMed:12917326}. Melanosome {ECO:0000269|PubMed:12042314, ECO:0000269|PubMed:17081065}. Note=Identified by mass spectrometry in melanosome fractions from stage I to stage IV. {ECO:0000269|PubMed:12042314, ECO:0000269|PubMed:17081065}.
P23246	Splicing factor, proline- and glutamine-rich	SFPQ	0.857305	8.56735	15	0.359442		SUBCELLULAR LOCATION: Nucleus speckle {ECO:0000269|PubMed:25765647}. Nucleus matrix {ECO:0000269|PubMed:10653975, ECO:0000269|PubMed:19439179, ECO:0000269|PubMed:9848648}. Cytoplasm {ECO:0000269|PubMed:19439179}. Note=Predominantly in nuclear matrix. {ECO:0000269|PubMed:19439179}.
Q8WXF1	Paraspeckle component 1	PSPC1	1.11236	7.54229	4	0.365996		SUBCELLULAR LOCATION: Nucleus, nucleolus. Nucleus matrix {ECO:0000250}. Cytoplasm {ECO:0000250}. Nucleus speckle. Note=In punctate subnuclear structures often located adjacent to splicing speckles, called paraspeckles. Colocalizes with NONO and SFPQ in paraspeckles and perinucleolar caps in an RNA-dependent manner. May cycle between paraspeckles and nucleolus. In telophase, when daughter nuclei f…
P52272	Heterogeneous nuclear ribonucleoprotein M	HNRPM	0.852639	8.81382	19	0.366056		SUBCELLULAR LOCATION: Nucleus, nucleolus {ECO:0000269|Ref.5}.
Q9P0M6	Core histone macro-H2A.2	H2AW	1.61132	7.16205	2	0.368004		SUBCELLULAR LOCATION: Nucleus {ECO:0000269|PubMed:11262398, ECO:0000269|PubMed:11331621, ECO:0000269|PubMed:15621527}. Chromosome {ECO:0000269|PubMed:11262398, ECO:0000269|PubMed:11331621, ECO:0000269|PubMed:15621527}. Note=Enriched in inactive X chromosome chromatin (PubMed:11331621, PubMed:11262398) and in senescence-associated heterochromatin (PubMed:15621527). {ECO:0000269|PubMed:11262398, EC…
P51858	Hepatoma-derived growth factor	HDGF	1.10903	7.92689	5	0.369517		SUBCELLULAR LOCATION: Cytoplasm. Nucleus.
P78406	mRNA export factor	RAE1L	1.10767	7.76504	4	0.370956		SUBCELLULAR LOCATION: Cytoplasm {ECO:0000269|PubMed:9256445}. Nucleus {ECO:0000269|PubMed:9256445}. Cytoplasm, cytoskeleton, spindle pole {ECO:0000269|PubMed:17172455}. Note=Recruited from interphase nuclei to spindle MTs during mitosis. {ECO:0000269|PubMed:17172455}.
P46013	Proliferation marker protein Ki-67	KI67	1.10269	7.44863	6	0.376249		SUBCELLULAR LOCATION: Chromosome {ECO:0000269|PubMed:15896774, ECO:0000269|PubMed:22002106, ECO:0000269|PubMed:27362226, ECO:0000269|PubMed:9510506}. Nucleus {ECO:0000269|PubMed:10878551, ECO:0000269|PubMed:22002106}. Nucleus, nucleolus {ECO:0000269|PubMed:10878551, ECO:0000269|PubMed:22002106, ECO:0000269|PubMed:2674163, ECO:0000269|PubMed:8799815}. Note=Associates with the surface of the mitoti…
Q9Y230	RuvB-like 2	RUVB2	0.842645	8.49887	17	0.380403		SUBCELLULAR LOCATION: Nucleus matrix. Nucleus, nucleoplasm. Cytoplasm. Membrane. Note=Mainly localized in the nucleus, associated with nuclear matrix or in the nuclear cytosol. Although it is also present in the cytoplasm and associated with the cell membranes.
P55072	Transitional endoplasmic reticulum ATPase	TERA	0.831129	8.05682	10	0.39723		SUBCELLULAR LOCATION: Cytoplasm, cytosol {ECO:0000269|PubMed:15456787}. Endoplasmic reticulum {ECO:0000269|PubMed:15215856}. Nucleus {ECO:0000269|PubMed:23042605}. Note=Present in the neuronal hyaline inclusion bodies specifically found in motor neurons from amyotrophic lateral sclerosis patients (PubMed:15456787). Present in the Lewy bodies specifically found in neurons from Parkinson disease pa…
Q7L2E3	Putative ATP-dependent RNA helicase DHX30	DHX30	0.201924	8.8406	27	0.397504		SUBCELLULAR LOCATION: Isoform 2: Cytoplasm.;SUBCELLULAR LOCATION: Isoform 1: Cytoplasm.;SUBCELLULAR LOCATION: Mitochondrion. Cytoplasm {ECO:0000305}. Mitochondrion matrix, mitochondrion nucleoid {ECO:0000269|PubMed:18063578, ECO:0000269|PubMed:25683715}. Note=Localizes to mitochondrial RNA granules found in close proximity to the mitochondrial nucleoids. {ECO:0000269|PubMed:25683715}.
Q92841	Probable ATP-dependent RNA helicase DDX17	DDX17	0.827172	8.70346	16	0.403082		SUBCELLULAR LOCATION: Nucleus {ECO:0000269|PubMed:12138182, ECO:0000269|PubMed:12595555, ECO:0000269|PubMed:17226766, ECO:0000269|PubMed:17699760, ECO:0000269|PubMed:19995069, ECO:0000269|PubMed:22002106, ECO:0000269|PubMed:24581491, ECO:0000269|PubMed:25126784}. Nucleus, nucleolus {ECO:0000269|PubMed:17226766, ECO:0000269|PubMed:22002106}. Cytoplasm, cytosol {ECO:0000269|PubMed:25126784}. Note=I…
P38646	Stress-70 protein, mitochondrial	GRP75	0.20593	10.2593	39	0.403986		SUBCELLULAR LOCATION: Mitochondrion {ECO:0000269|PubMed:22002106}. Nucleus, nucleolus {ECO:0000269|PubMed:22002106}.
Q13243	Serine/arginine-rich splicing factor 5	SRSF5	0.826123	7.97368	3	0.404639		SUBCELLULAR LOCATION: Nucleus.
Q99873	Protein arginine N-methyltransferase 1	ANM1	0.821493	8.16969	6	0.411542		SUBCELLULAR LOCATION: Nucleus {ECO:0000269|PubMed:19136629}. Nucleus, nucleoplasm {ECO:0000250}. Cytoplasm, cytosol {ECO:0000250}. Note=Mostly found in the cytoplasm. Colocalizes with CHTOP within the nucleus. Low levels detected also in the chromatin fraction (By similarity). {ECO:0000250}.
Q13435	Splicing factor 3B subunit 2	SF3B2	0.818381	7.97714	7	0.416207		SUBCELLULAR LOCATION: Nucleus {ECO:0000269|PubMed:27720643, ECO:0000269|PubMed:28541300}. Nucleus speckle {ECO:0000269|PubMed:16923959}.
O75367	Core histone macro-H2A.1	H2AY	0.815861	8.18863	6	0.420002		SUBCELLULAR LOCATION: Nucleus {ECO:0000269|PubMed:15621527, ECO:0000269|PubMed:15897469, ECO:0000269|PubMed:9634239}. Chromosome {ECO:0000269|PubMed:15621527, ECO:0000269|PubMed:15897469, ECO:0000269|PubMed:9634239}. Note=Enriched in inactive X chromosome chromatin and in senescence-associated heterochromatin. {ECO:0000269|PubMed:15621527, ECO:0000269|PubMed:15897469, ECO:0000269|PubMed:9634239}.
P23528	Cofilin-1	COF1	0.81486	8.19081	3	0.421512		SUBCELLULAR LOCATION: Nucleus matrix {ECO:0000269|PubMed:15580268}. Cytoplasm, cytoskeleton {ECO:0000269|PubMed:15580268}. Cell projection, ruffle membrane {ECO:0000269|PubMed:15580268};Peripheral membrane protein {ECO:0000269|PubMed:15580268};Cytoplasmic side {ECO:0000269|PubMed:15580268}. Cell projection, lamellipodium membrane {ECO:0000269|PubMed:15580268};Peripheral membrane protein {ECO:0000…
Q9UQ35	Serine/arginine repetitive matrix protein 2	SRRM2	0.215449	7.54424	4	0.423126		SUBCELLULAR LOCATION: Nucleus speckle.
P49419	Alpha-aminoadipic semialdehyde dehydrogenase	AL7A1	0.218149	8.22939	6	0.424256		SUBCELLULAR LOCATION: Cytoplasm, cytosol {ECO:0000269|PubMed:20207735}. Nucleus {ECO:0000269|PubMed:20207735}.;SUBCELLULAR LOCATION: Isoform 1: Mitochondrion {ECO:0000269|PubMed:20207735}.
Q86V81	THO complex subunit 4	THOC4	0.8108	8.09098	3	0.427662		SUBCELLULAR LOCATION: Nucleus {ECO:0000269|PubMed:10488337, ECO:0000269|PubMed:19324961, ECO:0000269|PubMed:23826332, ECO:0000305|PubMed:18974867}. Nucleus speckle {ECO:0000269|PubMed:19324961, ECO:0000269|PubMed:23826332}. Cytoplasm {ECO:0000269|PubMed:19324961}. Note=Colocalizes with the core EJC, ALYREF/THOC4, NXF1 and DDX39B in the nucleus and nuclear speckles. Travels to the cytoplasm as par…
P19338	Nucleolin	NUCL	0.804073	8.93724	19	0.437926		SUBCELLULAR LOCATION: Nucleus, nucleolus. Cytoplasm. Note=Localized in cytoplasmic mRNP granules containing untranslated mRNAs.
P17844	Probable ATP-dependent RNA helicase DDX5	DDX5	0.800514	8.51498	14	0.443393		SUBCELLULAR LOCATION: Nucleus, nucleolus {ECO:0000269|PubMed:10837141, ECO:0000269|PubMed:1996094}.
P39023	60S ribosomal protein L3	RL3	0.229491	8.65883	9	0.443753		SUBCELLULAR LOCATION: Nucleus, nucleolus {ECO:0000269|PubMed:16963496}. Cytoplasm {ECO:0000269|PubMed:16963496}.
Q14103	Heterogeneous nuclear ribonucleoprotein D0	HNRPD	0.799888	8.2481	5	0.444357		SUBCELLULAR LOCATION: Nucleus. Cytoplasm. Note=Localized in cytoplasmic mRNP granules containing untranslated mRNAs. Component of ribonucleosomes. Cytoplasmic localization oscillates diurnally.
P62136	Serine/threonine-protein phosphatase PP1-alpha catalytic subunit	PP1A	1.03855	7.67875	5	0.446663		SUBCELLULAR LOCATION: Cytoplasm. Nucleus. Nucleus, nucleoplasm. Nucleus, nucleolus. Note=Primarily nuclear and largely excluded from the nucleolus. Highly mobile in cells and can be relocalized through interaction with targeting subunits. NOM1 plays a role in targeting this protein to the nucleolus. In the presence of PPP1R8 relocalizes from the nucleus to nuclear speckles.
Q99497	Protein deglycase DJ-1	PARK7	1.03763	7.34971	2	0.447704		SUBCELLULAR LOCATION: Cell membrane {ECO:0000250|UniProtKB:O88767};Lipid-anchor {ECO:0000250|UniProtKB:O88767}. Cytoplasm {ECO:0000269|PubMed:12851414, ECO:0000269|PubMed:14579415, ECO:0000269|PubMed:15976810, ECO:0000269|PubMed:19229105, ECO:0000269|PubMed:28596309}. Nucleus {ECO:0000269|PubMed:12851414, ECO:0000269|PubMed:14579415, ECO:0000269|PubMed:15976810, ECO:0000269|PubMed:16390825, ECO:0…
P62913	60S ribosomal protein L11	RL11	0.236021	7.95047	2	0.447748		SUBCELLULAR LOCATION: Nucleus, nucleolus {ECO:0000269|PubMed:27829214}. Cytoplasm {ECO:0000250|UniProtKB:Q9CXW4}.
Q12874	Splicing factor 3A subunit 3	SF3A3	1.03096	7.75911	5	0.455247		SUBCELLULAR LOCATION: Nucleus speckle.
P31948	Stress-induced-phosphoprotein 1	STIP1	0.79246	8.54255	15	0.455858		SUBCELLULAR LOCATION: Cytoplasm {ECO:0000250|UniProtKB:Q60864}. Nucleus {ECO:0000250|UniProtKB:Q60864}.
Q07666	KH domain-containing, RNA-binding, signal transduction-associated protein 1	KHDR1	0.792095	8.25269	6	0.456427		SUBCELLULAR LOCATION: Nucleus {ECO:0000269|PubMed:1374686}. Membrane {ECO:0000269|PubMed:1374686}.
O95347	Structural maintenance of chromosomes protein 2	SMC2	1.02949	7.77537	4	0.45691		SUBCELLULAR LOCATION: Nucleus {ECO:0000269|PubMed:10958694}. Cytoplasm {ECO:0000269|PubMed:10958694}. Chromosome {ECO:0000269|PubMed:10958694}. Note=In interphase cells, the majority of the condensin complex is found in the cytoplasm, while a minority of the complex is associated with chromatin. A subpopulation of the complex however remains associated with chromosome foci in interphase cells. Du…
P27708	CAD protein	PYR1	0.243678	7.66104	6	0.457209		SUBCELLULAR LOCATION: Cytoplasm {ECO:0000269|PubMed:15890648}. Nucleus {ECO:0000269|PubMed:15890648}. Note=Cytosolic and unphosphorylated in resting cells, translocates to the nucleus in response to EGF stimulation, nuclear import promotes optimal cell growth.
Q04837	Single-stranded DNA-binding protein, mitochondrial	SSBP	0.790164	9.13262	9	0.459435		SUBCELLULAR LOCATION: Mitochondrion {ECO:0000269|PubMed:18063578}. Mitochondrion matrix, mitochondrion nucleoid {ECO:0000269|PubMed:18063578}.
P28070	Proteasome subunit beta type-4	PSB4	0.247078	7.34518	3	0.461463		SUBCELLULAR LOCATION: Cytoplasm {ECO:0000269|PubMed:12181345}. Nucleus {ECO:0000269|PubMed:12181345}.
Q16629	Serine/arginine-rich splicing factor 7	SRSF7	0.788161	8.17381	3	0.462563		SUBCELLULAR LOCATION: Nucleus {ECO:0000269|PubMed:11336712}. Cytoplasm {ECO:0000269|PubMed:11336712}.
Q15393	Splicing factor 3B subunit 3	SF3B3	0.787538	8.44674	7	0.463537		SUBCELLULAR LOCATION: Nucleus {ECO:0000269|PubMed:11564863, ECO:0000269|PubMed:27720643, ECO:0000269|PubMed:28541300}.
Q13838	Spliceosome RNA helicase DDX39B	DX39B	0.783041	8.34891	8	0.470594		SUBCELLULAR LOCATION: Nucleus. Nucleus speckle. Cytoplasm. Note=Can translocate to the cytoplasm in the presence of MX1. TREX complex assembly seems to occur in regions surrounding nuclear speckles known as perispeckles.
Q15637	Splicing factor 1	SF01	1.01576	7.47356	4	0.472578		SUBCELLULAR LOCATION: Nucleus.
Q9H444	Charged multivesicular body protein 4b	CHM4B	1.47318	7.2243	2	0.472954		SUBCELLULAR LOCATION: Cytoplasm, cytosol {ECO:0000269|PubMed:15511219}. Late endosome membrane {ECO:0000269|PubMed:15511219, ECO:0000305|PubMed:12860994};Peripheral membrane protein {ECO:0000305}. Midbody {ECO:0000269|PubMed:21310966, ECO:0000269|PubMed:22422861}. Nucleus envelope {ECO:0000269|PubMed:26040712}. Note=Recruited to the nuclear envelope by CHMP7 during late anaphase (PubMed:26040712)…
Q9NZI8	Insulin-like growth factor 2 mRNA-binding protein 1	IF2B1	0.246534	8.26645	10	0.474296		SUBCELLULAR LOCATION: Nucleus. Cytoplasm. Cytoplasm, perinuclear region. Cell projection, lamellipodium. Cell projection, dendrite {ECO:0000250}. Cell projection, dendritic spine {ECO:0000250}. Cell projection, growth cone. Cell projection, filopodium {ECO:0000250}. Cell projection, axon {ECO:0000250}. Note=In the nucleus, located in discrete foci, coinciding with the sites of ACTB transcription …
Q7L014	Probable ATP-dependent RNA helicase DDX46	DDX46	1.46827	7.1557	2	0.476768		SUBCELLULAR LOCATION: Nucleus speckle {ECO:0000269|PubMed:12234937}. Nucleus, Cajal body {ECO:0000269|PubMed:12234937}. Membrane {ECO:0000305};Lipid-anchor {ECO:0000305}. Note=Present in Cajal bodies (CBs) and nuclear speckles.
O43390	Heterogeneous nuclear ribonucleoprotein R	HNRPR	0.250351	8.56854	9	0.481343		SUBCELLULAR LOCATION: Nucleus {ECO:0000250|UniProtKB:Q7TMK9}. Microsome {ECO:0000250|UniProtKB:Q7TMK9}. Nucleus, nucleoplasm {ECO:0000269|PubMed:17289661}. Cytoplasm {ECO:0000269|PubMed:17289661}. Note=Localized in cytoplasmic mRNP granules containing untranslated mRNAs. The tyrosine phosphorylated form bound to RNA is found in microsomes (By similarity). {ECO:0000250|UniProtKB:Q7TMK9, ECO:000026…
Q92499	ATP-dependent RNA helicase DDX1	DDX1	0.999536	7.72549	5	0.491255		SUBCELLULAR LOCATION: Nucleus. Cytoplasm. Cytoplasmic granule. Note=Localized with MBNL1, TIAL1 and YBX1 in stress granules upon stress. Localized with CSTF2 in cleavage bodies. Forms large aggregates called DDX1 bodies. Relocalized into multiple foci (IR-induced foci or IRIF) after IR treatment, a process that depends on the presence of chromosomal DNA and/or RNA-DNA duplexes. Relocalized at sit…
P26358	DNA (cytosine-5)-methyltransferase 1	DNMT1	0.995544	7.69818	6	0.495879		SUBCELLULAR LOCATION: Nucleus {ECO:0000269|PubMed:12145218}.
Q9Y266	Nuclear migration protein nudC	NUDC	0.979472	7.767	5	0.514599		SUBCELLULAR LOCATION: Cytoplasm, cytoskeleton. Nucleus. Note=In a filamentous pattern adjacent to the nucleus of migrating cerebellar granule cells. Colocalizes with tubulin and dynein and with the microtubule organizing center. Distributed throughout the cytoplasm of non-migrating cells. A small proportion is nuclear, in a punctate pattern.
P38159	RNA-binding motif protein, X chromosome	RBMX	0.75507	8.55155	8	0.515265		SUBCELLULAR LOCATION: Nucleus {ECO:0000269|PubMed:19282290, ECO:0000269|PubMed:21327109}. Note=Component of ribonucleosomes. Localizes in numerous small granules in the nucleus.
Q9NRF9	DNA polymerase epsilon subunit 3	DPOE3	1.41729	7.0227	2	0.516567		SUBCELLULAR LOCATION: Nucleus {ECO:0000305}.
Q9BQ67	Glutamate-rich WD repeat-containing protein 1	GRWD1	1.41661	7.2123	3	0.517098		SUBCELLULAR LOCATION: Nucleus, nucleolus {ECO:0000269|PubMed:12429849}. Nucleus {ECO:0000269|PubMed:25990725}. Chromosome {ECO:0000269|PubMed:25990725}. Note=Present in the nucleus throughout interphase and is detached from chromatin at the onset of mitosis and rebinds at telophase when the pre-replication complexes (pre-RC) is formed (PubMed:25990725). {ECO:0000269|PubMed:25990725}.
Q13242	Serine/arginine-rich splicing factor 9	SRSF9	0.976935	7.90063	5	0.517568		SUBCELLULAR LOCATION: Nucleus {ECO:0000269|PubMed:10196175, ECO:0000269|PubMed:11694584, ECO:0000269|PubMed:12024014, ECO:0000269|PubMed:12604611}. Note=Cellular stresses such as heat shock may induce localization to discrete nuclear bodies termed SAM68 nuclear bodies (SNBs), HAP bodies, or stress bodies. Numerous splicing factors including SRSF1/SFRS1/SF2, SRSF7/SFRS7, SAFB and KHDRBS1/SAM68 acc…
P52294	Importin subunit alpha-5	IMA5	0.973661	7.23271	2	0.521404		SUBCELLULAR LOCATION: Cytoplasm {ECO:0000269|PubMed:7604027}. Nucleus {ECO:0000269|PubMed:7604027}.
Q3ZCQ8	Mitochondrial import inner membrane translocase subunit TIM50	TIM50	0.29314	7.86931	4	0.522277		SUBCELLULAR LOCATION: Mitochondrion inner membrane {ECO:0000269|PubMed:15044455, ECO:0000269|PubMed:16008839};Single-pass membrane protein {ECO:0000269|PubMed:15044455, ECO:0000269|PubMed:16008839}.;SUBCELLULAR LOCATION: Isoform 2: Nucleus speckle. Note=Nuclear and enriched in speckles with snRNPs.
Q9Y697	Cysteine desulfurase, mitochondrial	NFS1	0.272223	8.37563	14	0.523176		SUBCELLULAR LOCATION: Isoform Mitochondrial: Mitochondrion.;SUBCELLULAR LOCATION: Isoform Cytoplasmic: Cytoplasm. Nucleus.
Q92621	Nuclear pore complex protein Nup205	NU205	1.40679	7.04767	2	0.524791		SUBCELLULAR LOCATION: Nucleus membrane;Peripheral membrane protein. Nucleus, nuclear pore complex. Note=Localized near the center, on both the cytoplasmic and nuclear side, of the NPC core structure.
Q13573	SNW domain-containing protein 1	SNW1	1.40536	7.06686	2	0.525917		SUBCELLULAR LOCATION: Nucleus {ECO:0000269|PubMed:12840015}.
P42704	Leucine-rich PPR motif-containing protein, mitochondrial	LPPRC	0.274599	9.79064	63	0.527869		SUBCELLULAR LOCATION: Mitochondrion. Nucleus, nucleoplasm. Nucleus inner membrane. Nucleus outer membrane. Note=Seems to be predominantly mitochondrial.
O43143	Pre-mRNA-splicing factor ATP-dependent RNA helicase DHX15	DHX15	0.746728	8.14822	6	0.528828		SUBCELLULAR LOCATION: Nucleus. Nucleus, nucleolus.
P68431	Histone H3.1	H31	0.744957	9.7649	6	0.53172		SUBCELLULAR LOCATION: Nucleus. Chromosome.
Q07021	Complement component 1 Q subcomponent-binding protein, mitochondrial	C1QBP	0.735994	9.44305	11	0.546426		SUBCELLULAR LOCATION: Mitochondrion matrix. Nucleus. Cell membrane;Peripheral membrane protein;Extracellular side. Secreted. Cytoplasm. Nucleus, nucleolus. Note=Seems to be predominantly localized to mitochondria. Secreted by activated lymphocytes.
P31943	Heterogeneous nuclear ribonucleoprotein H	HNRH1	0.728831	8.20226	2	0.558255		SUBCELLULAR LOCATION: Nucleus, nucleoplasm.
O14818	Proteasome subunit alpha type-7	PSA7	0.325818	7.86807	5	0.569076		SUBCELLULAR LOCATION: Cytoplasm {ECO:0000269|PubMed:12181345}. Nucleus {ECO:0000269|PubMed:12181345}.
Q8TAE8	Growth arrest and DNA damage-inducible proteins-interacting protein 1	G45IP	0.326361	7.62815	3	0.56988		SUBCELLULAR LOCATION: Mitochondrion {ECO:0000269|PubMed:22453275, ECO:0000269|PubMed:25278503, ECO:0000269|PubMed:25838379}. Nucleus {ECO:0000269|PubMed:12482659}. Note=Using N-terminally tagged constructs, has been found in the nucleus (PubMed:12482659). C-terminally tagged constructs are targeted exclusively to mitochondria (PubMed:22453275). This discrepancy may be explained by masking of a po…
P63241	Eukaryotic translation initiation factor 5A-1	IF5A1	0.721367	8.22549	6	0.570648		SUBCELLULAR LOCATION: Cytoplasm. Nucleus. Endoplasmic reticulum membrane;Peripheral membrane protein;Cytoplasmic side. Nucleus, nuclear pore complex. Note=Hypusine modification promotes the nuclear export and cytoplasmic localization and there was a dynamic shift in the localization from predominantly cytoplasmic to primarily nuclear under apoptotic inducing conditions.
O75600	2-amino-3-ketobutyrate coenzyme A ligase, mitochondrial	KBL	0.330631	7.94556	6	0.576227		SUBCELLULAR LOCATION: Mitochondrion {ECO:0000250}. Nucleus {ECO:0000269|PubMed:17688197}. Note=Translocates to the nucleus upon cold and osmotic stress.
Q9BQA1	Methylosome protein 50	MEP50	0.334021	7.56981	3	0.581304		SUBCELLULAR LOCATION: Nucleus. Cytoplasm. Note=Nuclear in Leydig cells and cytoplasmic in germ cells during fetal testicular development. In adult testis, predominantly nuclear. Subcellular location varies from nuclear to cytoplasmic in various tumors.
P22626	Heterogeneous nuclear ribonucleoproteins A2/B1	ROA2	0.714323	9.21231	16	0.582403		SUBCELLULAR LOCATION: Nucleus, nucleoplasm {ECO:0000269|PubMed:17289661}. Cytoplasmic granule {ECO:0000269|PubMed:17289661, ECO:0000269|PubMed:24356509}. Secreted, exosome {ECO:0000269|PubMed:24356509}. Note=Localized in cytoplasmic mRNP granules containing untranslated mRNAs (PubMed:17289661). Component of ribonucleosomes (PubMed:17289661). Not found in the nucleolus (PubMed:17289661). Found in …
Q9NX63	MICOS complex subunit MIC19	MIC19	0.714026	8.18568	7	0.582901		SUBCELLULAR LOCATION: Mitochondrion inner membrane {ECO:0000250|UniProtKB:Q9CRB9};Lipid-anchor {ECO:0000305};Intermembrane side {ECO:0000250|UniProtKB:Q9CRB9}. Cytoplasm {ECO:0000269|PubMed:22567091}. Nucleus {ECO:0000269|PubMed:22567091}. Mitochondrion {ECO:0000269|PubMed:25781180, ECO:0000269|PubMed:25997101}.
P04406	Glyceraldehyde-3-phosphate dehydrogenase	G3P	0.301923	8.97358	9	0.583929		SUBCELLULAR LOCATION: Cytoplasm, cytosol {ECO:0000269|PubMed:12829261}. Nucleus {ECO:0000250}. Cytoplasm, perinuclear region {ECO:0000269|PubMed:12829261}. Membrane {ECO:0000269|PubMed:12829261}. Cytoplasm, cytoskeleton {ECO:0000250}. Note=Translocates to the nucleus following S-nitrosylation and interaction with SIAH1, which contains a nuclear localization signal (By similarity). Postnuclear and…
P28074	Proteasome subunit beta type-5	PSB5	0.336977	7.795	5	0.585758		SUBCELLULAR LOCATION: Cytoplasm {ECO:0000269|PubMed:12181345}. Nucleus {ECO:0000269|PubMed:12181345}.
P54098	DNA polymerase subunit gamma-1	DPOG1	0.337829	7.6467	5	0.587045		SUBCELLULAR LOCATION: Mitochondrion {ECO:0000269|PubMed:18063578}. Mitochondrion matrix, mitochondrion nucleoid {ECO:0000269|PubMed:18063578}.
P62805	Histone H4	H4	0.304186	9.9671	10	0.588744		SUBCELLULAR LOCATION: Nucleus. Chromosome.
O75533	Splicing factor 3B subunit 1	SF3B1	0.710244	8.11223	12	0.589236		SUBCELLULAR LOCATION: Nucleus {ECO:0000269|PubMed:27720643, ECO:0000269|PubMed:28541300}. Nucleus speckle. Note=During mitosis, transiently dispersed from the nuclear speckles to the cytoplasm.
P49916	DNA ligase 3	DNLI3	1.32133	6.66576	2	0.591827		SUBCELLULAR LOCATION: Isoform 1: Mitochondrion {ECO:0000269|PubMed:10207110, ECO:0000269|PubMed:24674627}. Note=Contains an N-terminal mitochondrial transit peptide. {ECO:0000269|PubMed:10207110}.;SUBCELLULAR LOCATION: Isoform 2: Mitochondrion {ECO:0000305|PubMed:10207110}. Note=Contains an N-terminal mitochondrial transit peptide. {ECO:0000305|PubMed:10207110}.;SUBCELLULAR LOCATION: Isoform 3: N…
P20618	Proteasome subunit beta type-1	PSB1	0.341458	7.40047	3	0.592556		SUBCELLULAR LOCATION: Cytoplasm {ECO:0000269|PubMed:12181345}. Nucleus {ECO:0000269|PubMed:12181345}.
Q92688	Acidic leucine-rich nuclear phosphoprotein 32 family member B	AN32B	0.707807	8.09511	2	0.593325		SUBCELLULAR LOCATION: Isoform 1: Nucleus. Note=Accumulates in the nuclei at the S phase. {ECO:0000250}.;SUBCELLULAR LOCATION: Isoform 2: Cytoplasm. Note=Lacks a nuclear localization signal.
O14929	Histone acetyltransferase type B catalytic subunit	HAT1	0.911517	7.80422	4	0.595154		SUBCELLULAR LOCATION: Isoform A: Nucleus matrix.;SUBCELLULAR LOCATION: Isoform B: Cytoplasm. Nucleus. Nucleus matrix. Nucleus, nucleoplasm. Note=Localization is predominantly nuclear in normal cells. Treatment with hydrogen peroxide or ionizing radiation enhances nuclear localization through redistribution of existing protein.
Q12906	Interleukin enhancer-binding factor 3	ILF3	0.706107	8.41356	14	0.596182		SUBCELLULAR LOCATION: Nucleus, nucleolus {ECO:0000269|PubMed:26240280}. Cytoplasm {ECO:0000269|PubMed:28625552}. Nucleus {ECO:0000269|PubMed:10749851, ECO:0000269|PubMed:26240280, ECO:0000269|PubMed:28625552}. Note=Localizes in the cytoplasm in response to viral infection. The unphosphorylated form is retained in the nucleus by ILF2. Phosphorylation at Thr-188 and Thr-315 causes the dissociation …
P62714	Serine/threonine-protein phosphatase 2A catalytic subunit beta isoform	PP2AB	0.907798	7.24591	2	0.59961		SUBCELLULAR LOCATION: Cytoplasm {ECO:0000269|PubMed:16541025}. Nucleus {ECO:0000269|PubMed:16541025}. Chromosome, centromere {ECO:0000269|PubMed:16541025}. Cytoplasm, cytoskeleton, spindle pole {ECO:0000269|PubMed:16541025}. Note=In prometaphase cells, but not in anaphase cells, localizes at centromeres. During mitosis, also found at spindle poles.
Q14498	RNA-binding protein 39	RBM39	0.702195	8.04675	6	0.602768		SUBCELLULAR LOCATION: Nucleus speckle. Note=Concentrated in nuclear speckles. Colocalizes with the core spliceosomal snRNP proteins.
P46783	40S ribosomal protein S10	RS10	0.311045	8.37694	6	0.60349		SUBCELLULAR LOCATION: Cytoplasm {ECO:0000269|PubMed:20159986}. Nucleus, nucleolus {ECO:0000269|PubMed:20159986}. Note=Localized in the granular component (GC) region of the nucleolus. Methylation is required for its localization in the GC region. Colocalizes with NPS1 in the GC region of the nucleolus.
P22087	rRNA 2'-O-methyltransferase fibrillarin	FBRL	0.349623	7.38848	2	0.605089		SUBCELLULAR LOCATION: Nucleus, nucleolus {ECO:0000269|PubMed:14583623, ECO:0000269|PubMed:2026646, ECO:0000269|PubMed:2414294, ECO:0000269|PubMed:24352239}. Note=Fibrillar region of the nucleolus.
Q9UHX1	Poly(U)-binding-splicing factor PUF60	PUF60	0.89771	7.46734	4	0.611717		SUBCELLULAR LOCATION: Nucleus {ECO:0000269|PubMed:10668799, ECO:0000269|PubMed:17579712}. Note=Colocalizes partially with TROVE2.
Q15459	Splicing factor 3A subunit 1	SF3A1	0.696855	7.99681	9	0.611779		SUBCELLULAR LOCATION: Nucleus {ECO:0000250}.
P55265	Double-stranded RNA-specific adenosine deaminase	DSRAD	0.357853	7.32924	3	0.617917		SUBCELLULAR LOCATION: Isoform 1: Cytoplasm {ECO:0000269|PubMed:7565688}. Nucleus {ECO:0000269|PubMed:24753571, ECO:0000269|PubMed:7565688}. Note=Shuttles between the cytoplasm and nucleus (PubMed:7565688, PubMed:24753571). Nuclear import is mediated by TNPO1 (PubMed:24753571). {ECO:0000269|PubMed:24753571, ECO:0000269|PubMed:7565688}.;SUBCELLULAR LOCATION: Isoform 5: Cytoplasm {ECO:0000269|PubMed…
P62316	Small nuclear ribonucleoprotein Sm D2	SMD2	0.318592	8.18634	5	0.619991		SUBCELLULAR LOCATION: Cytoplasm, cytosol {ECO:0000269|PubMed:18984161}. Nucleus {ECO:0000269|PubMed:18984161}. Note=SMN-mediated assembly into core snRNPs occurs in the cytosol before SMN-mediated transport to the nucleus to be included in spliceosomes.
Q9Y5S9	RNA-binding protein 8A	RBM8A	0.888558	7.91282	3	0.62272		SUBCELLULAR LOCATION: Nucleus {ECO:0000269|PubMed:19324961}. Nucleus speckle {ECO:0000269|PubMed:19324961}. Cytoplasm {ECO:0000269|PubMed:19324961}. Note=Nucleocytoplasmic shuttling protein. Travels to the cytoplasm as part of the exon junction complex (EJC) bound to mRNA. Colocalizes with the core EJC, ALYREF/THOC4, NXF1 and UAP56 in the nucleus and nuclear speckles.
P84103	Serine/arginine-rich splicing factor 3	SRSF3	0.684653	8.21155	3	0.632465		SUBCELLULAR LOCATION: Nucleus {ECO:0000269|PubMed:11336712}. Nucleus speckle {ECO:0000269|PubMed:26876937}. Cytoplasm {ECO:0000269|PubMed:11336712}. Note=Recruited to nuclear speckles following interaction with YTHDC1. {ECO:0000269|PubMed:26876937}.
O15160	DNA-directed RNA polymerases I and III subunit RPAC1	RPAC1	1.26628	6.92077	2	0.634805		SUBCELLULAR LOCATION: Nucleus {ECO:0000269|PubMed:26151409}.
Q9NX58	Cell growth-regulating nucleolar protein	LYAR	0.462462	6.79533	2	0.635873		SUBCELLULAR LOCATION: Nucleus, nucleolus {ECO:0000269|PubMed:12429849}.
P43246	DNA mismatch repair protein Msh2	MSH2	1.26436	7.10828	2	0.636301		SUBCELLULAR LOCATION: Nucleus {ECO:0000305}.
P22392	Nucleoside diphosphate kinase B	NDKB	0.682134	8.42449	4	0.636749		SUBCELLULAR LOCATION: Cytoplasm {ECO:0000269|PubMed:16442775}. Nucleus {ECO:0000269|PubMed:16442775}. Cell projection, lamellipodium {ECO:0000269|PubMed:11919189}. Cell projection, ruffle {ECO:0000269|PubMed:11919189}. Note=Isoform 3 is mainly cytoplasmic and isoform 1 and isoform 3 are excluded from the nucleolus. Colocalizes with ITGB1 and ITGB1BP1 at the edge or peripheral ruffles and lamellip…
Q14683	Structural maintenance of chromosomes protein 1A	SMC1A	0.874383	7.83951	9	0.639788		SUBCELLULAR LOCATION: Nucleus {ECO:0000269|PubMed:12199140}. Chromosome {ECO:0000269|PubMed:12199140}. Chromosome, centromere, kinetochore {ECO:0000269|PubMed:12199140}. Note=Associates with chromatin. Before prophase it is scattered along chromosome arms. During prophase, most of cohesin complexes dissociate from chromatin probably because of phosphorylation by PLK, except at centromeres, where …
Q9UQ80	Proliferation-associated protein 2G4	PA2G4	0.680322	8.03944	6	0.639835		SUBCELLULAR LOCATION: Isoform 1: Cytoplasm {ECO:0000269|PubMed:16832058, ECO:0000269|PubMed:19037095}. Nucleus, nucleolus {ECO:0000269|PubMed:16832058, ECO:0000269|PubMed:19037095}. Note=Translocates to the nucleus upon treatment with HRG. Phosphorylation at Ser-361 by PKC/PRKCD regulates its nucleolar localization. {ECO:0000269|PubMed:16832058}.;SUBCELLULAR LOCATION: Isoform 2: Cytoplasm {ECO:00…
P49591	Serine--tRNA ligase, cytoplasmic	SYSC	0.376369	7.65292	5	0.647475		SUBCELLULAR LOCATION: Cytoplasm {ECO:0000269|PubMed:22353712, ECO:0000269|PubMed:28236339}. Nucleus {ECO:0000269|PubMed:22353712}. Note=Predominantly cytoplasmic, but a minor proportion is also found in the nucleus. {ECO:0000269|PubMed:22353712}.
P62195	26S protease regulatory subunit 8	PRS8	0.866152	7.46836	5	0.649711		SUBCELLULAR LOCATION: Cytoplasm {ECO:0000305}. Nucleus {ECO:0000305}.
Q99986	Serine/threonine-protein kinase VRK1	VRK1	1.2425	7.2146	2	0.653257		SUBCELLULAR LOCATION: Cytoplasm. Nucleus. Cytoplasm, cytoskeleton, spindle {ECO:0000250}. Note=Dispersed throughout the cell but not located on mitotic spindle or chromatids during mitosis.
Q9Y237	Peptidyl-prolyl cis-trans isomerase NIMA-interacting 4	PIN4	0.858569	7.37529	2	0.658857		SUBCELLULAR LOCATION: Isoform 1: Nucleus, nucleolus. Cytoplasm, cytoskeleton, spindle. Cytoplasm. Note=Colocalizes in the nucleolus during interphase and on the spindle apparatus during mitosis with NPM1.;SUBCELLULAR LOCATION: Isoform 2: Mitochondrion. Mitochondrion matrix. Note=Imported in a time- and membrane potential-dependent manner to the mitochondrial matrix, but without concomitant proces…
Q16630	Cleavage and polyadenylation specificity factor subunit 6	CPSF6	0.857312	7.56547	3	0.660374		SUBCELLULAR LOCATION: Nucleus {ECO:0000269|PubMed:15169763, ECO:0000269|PubMed:20695905, ECO:0000269|PubMed:9659921}. Note=In punctate subnuclear structures localized adjacent to nuclear speckles, called paraspeckles.
Q15029	116 kDa U5 small nuclear ribonucleoprotein component	U5S1	0.667594	8.12185	11	0.66157		SUBCELLULAR LOCATION: Nucleus {ECO:0000269|PubMed:20858735}.
Q29RF7	Sister chromatid cohesion protein PDS5 homolog A	PDS5A	1.22924	6.89081	2	0.663502		SUBCELLULAR LOCATION: Nucleus {ECO:0000269|PubMed:11076961, ECO:0000269|PubMed:15019998}. Note=Associated with chromatin through most of the cell cycle. Dissociates from chromatin in late prophase, reassociates during late telophase. {ECO:0000269|PubMed:11076961, ECO:0000269|PubMed:15019998}.
O60869	Endothelial differentiation-related factor 1	EDF1	0.849065	7.66409	4	0.670325		SUBCELLULAR LOCATION: Cytoplasm. Nucleus. Note=Also nuclear upon binding to NR5A1 and treatment of cells with TPA or forskolin.
A4D1E9	GTP-binding protein 10	GTPBA	0.848899	7.49248	3	0.670525		SUBCELLULAR LOCATION: Nucleus, nucleolus {ECO:0000269|PubMed:17054726}. Chromosome {ECO:0000269|PubMed:17054726}. Note=Found in the dense fibrillar compartment region of the nucleolus. At the onset of mitosis moves to the chromosome surface and remains there until anaphase. Gradually re-assembles into the nucleolus at late anaphase to telophase.
Q9BU61	NADH dehydrogenase [ubiquinone] 1 alpha subcomplex assembly factor 3	NDUF3	0.393456	7.64484	3	0.675602		SUBCELLULAR LOCATION: Nucleus {ECO:0000250}. Mitochondrion inner membrane {ECO:0000269|PubMed:19463981}.
Q05519	Serine/arginine-rich splicing factor 11	SRS11	1.19788	6.87578	2	0.687617		SUBCELLULAR LOCATION: Nucleus. Note=Colocalizes with spliceosome components.
P12268	Inosine-5'-monophosphate dehydrogenase 2	IMDH2	0.83115	7.58484	4	0.691942		SUBCELLULAR LOCATION: Cytoplasm {ECO:0000255|HAMAP-Rule:MF_03156, ECO:0000269|PubMed:14766016}. Nucleus {ECO:0000255|HAMAP-Rule:MF_03156, ECO:0000269|PubMed:14766016}.
P06733	Alpha-enolase	ENOA	0.649443	9.22769	21	0.692725		SUBCELLULAR LOCATION: Cytoplasm {ECO:0000269|PubMed:10802057}. Cell membrane {ECO:0000269|PubMed:10802057}. Cytoplasm, myofibril, sarcomere, M line {ECO:0000269|PubMed:10802057}. Note=Can translocate to the plasma membrane in either the homodimeric (alpha/alpha) or heterodimeric (alpha/gamma) form. ENO1 is localized to the M line.;SUBCELLULAR LOCATION: Isoform MBP-1: Nucleus.
Q9BZZ5	Apoptosis inhibitor 5	API5	0.825098	7.78791	6	0.699241		SUBCELLULAR LOCATION: Nucleus {ECO:0000269|PubMed:11075807}. Cytoplasm {ECO:0000269|PubMed:11075807}. Note=Mainly nuclear. Can also be cytoplasmic.;SUBCELLULAR LOCATION: Isoform 3: Cytoplasm.
O75937	DnaJ homolog subfamily C member 8	DNJC8	0.823893	7.78787	4	0.700694		SUBCELLULAR LOCATION: Nucleus {ECO:0000269|PubMed:27133716}.
Q9NQG5	Regulation of nuclear pre-mRNA domain-containing protein 1B	RPR1B	1.17958	7.09688	2	0.70159		SUBCELLULAR LOCATION: Nucleus {ECO:0000269|PubMed:22264791}.
O60885	Bromodomain-containing protein 4	BRD4	1.17776	7.11419	2	0.702974		SUBCELLULAR LOCATION: Nucleus. Chromosome. Note=Associates with acetylated chromatin. Released from chromatin upon deacetylation of histones that can be triggered by different signals such as activation of the JNK pathway or nocodazole treatment.
P68104	Elongation factor 1-alpha 1	EF1A1	0.356058	9.43944	14	0.705985		SUBCELLULAR LOCATION: Cytoplasm {ECO:0000269|PubMed:19158340, ECO:0000269|PubMed:8650580}. Nucleus {ECO:0000269|PubMed:17177976, ECO:0000269|PubMed:8650580}. Nucleus, nucleolus {ECO:0000269|PubMed:8650580}. Cell membrane {ECO:0000269|PubMed:26497934}. Note=Colocalizes with DLC1 at actin-rich regions in the cell periphery (PubMed:19158340). Translocates together with ZPR1 from the cytoplasm to the…
O43172	U4/U6 small nuclear ribonucleoprotein Prp4	PRP4	1.1724	6.9451	2	0.707056		SUBCELLULAR LOCATION: Nucleus speckle {ECO:0000269|PubMed:25383878}. Note=Colocalizes with spliceosomal snRNPs. {ECO:0000250}.
P46777	60S ribosomal protein L5	RL5	0.637137	8.89007	9	0.713924		SUBCELLULAR LOCATION: Cytoplasm {ECO:0000269|PubMed:15469983, ECO:0000269|Ref.7}. Nucleus, nucleolus {ECO:0000269|PubMed:15469983, ECO:0000269|Ref.7}.
Q2TAY7	WD40 repeat-containing protein SMU1	SMU1	1.16198	7.02426	2	0.714963		SUBCELLULAR LOCATION: Cytoplasm {ECO:0000250|UniProtKB:Q99M63}. Nucleus {ECO:0000269|PubMed:24945353}. Nucleus speckle {ECO:0000250|UniProtKB:Q76B40}. Note=Colocalizes with SRSF1 in nuclear speckles. {ECO:0000250|UniProtKB:Q76B40}.
Q9Y3Y2	Chromatin target of PRMT1 protein	CHTOP	0.811335	7.26634	2	0.715831		SUBCELLULAR LOCATION: Nucleus {ECO:0000269|PubMed:19254951}. Nucleus, nucleolus {ECO:0000269|PubMed:19254951}. Nucleus, nucleoplasm {ECO:0000269|PubMed:23826332}. Nucleus speckle {ECO:0000269|PubMed:23299939, ECO:0000269|PubMed:23826332}. Note=Mostly associated with facultative heterochromatin (By similarity). Localizes to regions surrounding nuclear speckles known as perispeckles in which TREX c…
Q5SSJ5	Heterochromatin protein 1-binding protein 3	HP1B3	0.811103	7.4112	3	0.716109		SUBCELLULAR LOCATION: Nucleus {ECO:0000269|PubMed:24830416}. Chromosome {ECO:0000269|PubMed:20042602, ECO:0000269|PubMed:24830416}. Note=localized in nuclei but not in nucleoli in interphase. Colocalized with chromosomes in mitosis, with a gradually increased during G1 progression and a maximum level during late G1 phase (G1/S). {ECO:0000269|PubMed:24830416}.
Q9P0L0	Vesicle-associated membrane protein-associated protein A	VAPA	0.810605	7.46245	3	0.716709		SUBCELLULAR LOCATION: Endoplasmic reticulum membrane {ECO:0000269|PubMed:10523508, ECO:0000269|PubMed:16143324, ECO:0000269|PubMed:19289470, ECO:0000269|PubMed:25447204};Single-pass type IV membrane protein {ECO:0000269|PubMed:10523508, ECO:0000269|PubMed:19289470}. Cell membrane {ECO:0000269|PubMed:25447204};Single-pass type IV membrane protein {ECO:0000305}. Cell junction, tight junction {ECO:0…
Q00059	Transcription factor A, mitochondrial	TFAM	0.360708	8.76671	11	0.717115		SUBCELLULAR LOCATION: Mitochondrion. Mitochondrion matrix, mitochondrion nucleoid.
Q96PK6	RNA-binding protein 14	RBM14	0.418814	7.50769	2	0.718821		SUBCELLULAR LOCATION: Nucleus {ECO:0000269|PubMed:25385835}. Nucleus, nucleolus {ECO:0000269|PubMed:11790299}. Cytoplasm {ECO:0000269|PubMed:25385835}. Note=In punctate subnuclear structures often located adjacent to splicing speckles, called paraspeckles (PubMed:11790299). Cytoplasmic localization is crucial for its function in suppressing the formation of aberrant centriolar protein complexes (…
O00231	26S proteasome non-ATPase regulatory subunit 11	PSD11	1.15234	7.21596	2	0.722249		SUBCELLULAR LOCATION: Nucleus {ECO:0000250}. Cytoplasm, cytosol {ECO:0000250}.
Q07065	Cytoskeleton-associated protein 4	CKAP4	0.805531	7.61392	6	0.722819		SUBCELLULAR LOCATION: Endoplasmic reticulum membrane;Single-pass type II membrane protein. Cell membrane;Single-pass type II membrane protein. Cytoplasm, cytoskeleton. Cytoplasm, perinuclear region. Note=Translocates to the perinuclear region upon APF-stimulation.
Q01844	RNA-binding protein EWS	EWS	0.805396	7.82954	4	0.722982		SUBCELLULAR LOCATION: Nucleus {ECO:0000269|PubMed:16965792}. Cytoplasm {ECO:0000269|PubMed:16965792}. Cell membrane {ECO:0000269|PubMed:16965792}. Note=Relocates from cytoplasm to ribosomes upon PTK2B/FAK2 activation.
O15347	High mobility group protein B3	HMGB3	0.797197	7.7804	2	0.732845		SUBCELLULAR LOCATION: Nucleus {ECO:0000250|UniProtKB:P40618, ECO:0000255|PROSITE-ProRule:PRU00267}. Chromosome {ECO:0000305}. Cytoplasm {ECO:0000250|UniProtKB:O54879}.
Q92945	Far upstream element-binding protein 2	FUBP2	0.367398	8.35885	10	0.733296		SUBCELLULAR LOCATION: Nucleus {ECO:0000269|PubMed:19198587}. Cytoplasm {ECO:0000269|PubMed:19198587}. Note=A small proportion is also found in the cytoplasm of neuronal cell bodies and dendrites. {ECO:0000250}.
Q99729	Heterogeneous nuclear ribonucleoprotein A/B	ROAA	0.795957	7.88826	4	0.734336		SUBCELLULAR LOCATION: Nucleus {ECO:0000269|PubMed:17289661}. Cytoplasm {ECO:0000269|PubMed:17289661}. Note=Localized in cytoplasmic mRNP granules containing untranslated mRNAs.
Q01085	Nucleolysin TIAR	TIAR	1.13149	7.0883	2	0.737941		SUBCELLULAR LOCATION: Cytoplasm {ECO:0000250}. Nucleus {ECO:0000250}. Cytoplasmic granule. Note=The cytoplasmic granules are stress granules which are a dense aggregation in the cytosol composed of proteins and RNAs that appear when the cell is under stress. Colocalizes with NANOS3 in the stress granules (By similarity). Cytoplasmic granules of cytolytic T-lymphocytes. {ECO:0000250}.
O75131	Copine-3	CPNE3	0.432158	7.49316	3	0.742255		SUBCELLULAR LOCATION: Nucleus {ECO:0000269|PubMed:20010870, ECO:0000269|PubMed:21087455}. Cytoplasm {ECO:0000269|PubMed:12949241, ECO:0000269|PubMed:20010870, ECO:0000269|PubMed:21087455}. Cell membrane {ECO:0000269|PubMed:20010870, ECO:0000269|PubMed:21087455}. Cell junction {ECO:0000269|PubMed:20010870}. Cell junction, focal adhesion {ECO:0000269|PubMed:20010870}. Note=Associates to the membran…
P39019	40S ribosomal protein S19	RS19	0.435486	7.79132	4	0.748173		SUBCELLULAR LOCATION: Nucleus {ECO:0000269|PubMed:12586610, ECO:0000269|PubMed:17517689}. Note=Located more specifically in the nucleoli.
P82979	SAP domain-containing ribonucleoprotein	SARNP	0.775663	7.6166	3	0.758691		SUBCELLULAR LOCATION: Nucleus. Nucleus speckle.
Q9BV79	Trans-2-enoyl-CoA reductase, mitochondrial	MECR	0.447183	7.24398	2	0.769194		SUBCELLULAR LOCATION: Isoform 1: Mitochondrion {ECO:0000269|PubMed:12654921}.;SUBCELLULAR LOCATION: Isoform 2: Cytoplasm {ECO:0000269|PubMed:25031892}. Nucleus {ECO:0000269|PubMed:25031892}.
Q13428	Treacle protein	TCOF	0.382312	8.23358	9	0.770068		SUBCELLULAR LOCATION: Nucleus, nucleolus {ECO:0000269|PubMed:12777385}.
O75821	Eukaryotic translation initiation factor 3 subunit G	EIF3G	0.450354	7.39588	2	0.774953		SUBCELLULAR LOCATION: Cytoplasm {ECO:0000255|HAMAP-Rule:MF_03006}. Nucleus {ECO:0000255|HAMAP-Rule:MF_03006, ECO:0000269|PubMed:17094969}. Cytoplasm, perinuclear region {ECO:0000255|HAMAP-Rule:MF_03006, ECO:0000269|PubMed:17094969}. Note=Colocalizes with AIFM1 in the nucleus and perinuclear region.
Q8IWS0	PHD finger protein 6	PHF6	1.08004	7.22223	2	0.776135		SUBCELLULAR LOCATION: Nucleus. Nucleus, nucleolus. Chromosome, centromere, kinetochore {ECO:0000269|PubMed:20813266}. Note=Nuclear, it particularly localizes to the nucleolus.
Q00688	Peptidyl-prolyl cis-trans isomerase FKBP3	FKBP3	0.452255	7.80222	5	0.778416		SUBCELLULAR LOCATION: Nucleus.
Q14320	Protein FAM50A	FA50A	1.07534	6.95199	2	0.779581		SUBCELLULAR LOCATION: Nucleus {ECO:0000305}.
Q9NRL2	Bromodomain adjacent to zinc finger domain protein 1A	BAZ1A	1.0731	6.65256	2	0.781227		SUBCELLULAR LOCATION: Nucleus. Note=May target the CHRAC complex to heterochromatin.
P26196	Probable ATP-dependent RNA helicase DDX6	DDX6	0.460563	7.5078	4	0.793663		SUBCELLULAR LOCATION: Cytoplasm, P-body {ECO:0000269|PubMed:16364915, ECO:0000269|PubMed:16699599, ECO:0000269|PubMed:20616046, ECO:0000269|PubMed:22915799, ECO:0000269|PubMed:26184334}. Cytoplasm {ECO:0000269|PubMed:26184334}. Nucleus {ECO:0000269|PubMed:26184334}. Note=Upon cellular stress, relocalizes to stress granules (PubMed:26184334). {ECO:0000269|PubMed:26184334}.
Q969G3	SWI/SNF-related matrix-associated actin-dependent regulator of chromatin subfamily E member 1	SMCE1	1.05295	7.16735	2	0.795919		SUBCELLULAR LOCATION: Nucleus {ECO:0000255|PROSITE-ProRule:PRU00267, ECO:0000269|PubMed:12192000}.
P61204	ADP-ribosylation factor 3	ARF3	0.461937	7.84797	5	0.7962		SUBCELLULAR LOCATION: Golgi apparatus {ECO:0000269|PubMed:17555535}. Cytoplasm, perinuclear region {ECO:0000269|PubMed:17555535}.
P61247	40S ribosomal protein S3a	RS3A	0.589431	8.53151	9	0.796318		SUBCELLULAR LOCATION: Cytoplasm {ECO:0000255|HAMAP-Rule:MF_03122, ECO:0000269|PubMed:17289661}. Nucleus {ECO:0000255|HAMAP-Rule:MF_03122}. Note=Localized in cytoplasmic mRNP granules containing untranslated mRNAs.
P25789	Proteasome subunit alpha type-4	PSA4	0.74366	7.30942	2	0.796876		SUBCELLULAR LOCATION: Cytoplasm {ECO:0000269|PubMed:12181345}. Nucleus {ECO:0000269|PubMed:12181345}.
Q00341	Vigilin	VIGLN	0.462564	7.57219	5	0.797358		SUBCELLULAR LOCATION: Cytoplasm {ECO:0000269|PubMed:8605996}. Nucleus {ECO:0000269|PubMed:8605996}.
P26368	Splicing factor U2AF 65 kDa subunit	U2AF2	0.74081	7.6826	4	0.80026		SUBCELLULAR LOCATION: Nucleus.
Q8NC51	Plasminogen activator inhibitor 1 RNA-binding protein	PAIRB	0.397286	8.38526	8	0.807908		SUBCELLULAR LOCATION: Cytoplasm {ECO:0000269|PubMed:12505151}. Nucleus {ECO:0000269|PubMed:12505151}. Cytoplasm, perinuclear region {ECO:0000269|PubMed:12505151}. Note=Also found in perinuclear regions.
Q8IYB8	ATP-dependent RNA helicase SUPV3L1, mitochondrial	SUV3	0.58258	8.72233	13	0.808137		SUBCELLULAR LOCATION: Nucleus. Mitochondrion matrix. Mitochondrion matrix, mitochondrion nucleoid.
O00165	HCLS1-associated protein X-1	HAX1	0.473241	7.77201	3	0.817249		SUBCELLULAR LOCATION: Mitochondrion {ECO:0000269|PubMed:18971376, ECO:0000269|PubMed:9058808}. Endoplasmic reticulum {ECO:0000269|PubMed:18971376, ECO:0000269|PubMed:9058808}. Nucleus membrane {ECO:0000269|PubMed:9058808}. Cytoplasmic vesicle {ECO:0000250|UniProtKB:O35387}. Cytoplasm, cell cortex {ECO:0000269|PubMed:26997484}. Cell membrane {ECO:0000269|PubMed:26997484};Peripheral membrane protei…
Q15046	Lysine--tRNA ligase	SYK	0.401562	7.97381	7	0.818875		SUBCELLULAR LOCATION: Isoform Cytoplasmic: Cytoplasm, cytosol {ECO:0000269|PubMed:10952987, ECO:0000269|PubMed:19289464, ECO:0000269|PubMed:23159739}. Cytoplasm {ECO:0000269|PubMed:15220430}. Nucleus {ECO:0000269|PubMed:15220430, ECO:0000269|PubMed:23159739}. Cell membrane {ECO:0000269|PubMed:15220430};Peripheral membrane protein {ECO:0000269|PubMed:15220430}. Secreted {ECO:0000269|PubMed:1585169…
Q9HB71	Calcyclin-binding protein	CYBP	0.573917	8.16243	5	0.823065		SUBCELLULAR LOCATION: Nucleus {ECO:0000269|PubMed:12895292}. Cytoplasm {ECO:0000269|PubMed:12895292}. Note=Cytoplasmic at low calcium concentrations. In neuroblastoma cells, after a retinoic acid (RA) induction and calcium increase, it localizes in both the nucleus and cytoplasm. The nuclear fraction may be phosphorylated.
Q9NVI7	ATPase family AAA domain-containing protein 3A	ATD3A	0.403333	9.141	7	0.823435		SUBCELLULAR LOCATION: Mitochondrion inner membrane {ECO:0000269|PubMed:18063578, ECO:0000269|PubMed:20154147, ECO:0000269|PubMed:20332122, ECO:0000269|PubMed:20349121};Single-pass membrane protein {ECO:0000269|PubMed:20154147, ECO:0000269|PubMed:20349121}. Mitochondrion matrix, mitochondrion nucleoid {ECO:0000269|PubMed:17210950, ECO:0000269|PubMed:18063578}. Note=In the mitochondrial inner membr…
Q7L0Y3	Mitochondrial ribonuclease P protein 1	MRRP1	0.569743	8.8579	18	0.830248		SUBCELLULAR LOCATION: Mitochondrion matrix, mitochondrion nucleoid {ECO:0000269|PubMed:18984158, ECO:0000269|PubMed:23473034}.
Q9UBQ5	Eukaryotic translation initiation factor 3 subunit K	EIF3K	0.711757	7.28635	2	0.834583		SUBCELLULAR LOCATION: Nucleus {ECO:0000255|HAMAP-Rule:MF_03010, ECO:0000269|PubMed:15327989}. Cytoplasm {ECO:0000255|HAMAP-Rule:MF_03010, ECO:0000269|PubMed:15327989}.
O00267	Transcription elongation factor SPT5	SPT5H	0.994553	7.02364	2	0.837747		SUBCELLULAR LOCATION: Nucleus {ECO:0000269|PubMed:10075709}.
P08865	40S ribosomal protein SA	RSSA	0.484409	7.5475	3	0.838339		SUBCELLULAR LOCATION: Cell membrane. Cytoplasm. Nucleus {ECO:0000255|HAMAP-Rule:MF_03016}. Note=67LR is found at the surface of the plasma membrane, with its C-terminal laminin-binding domain accessible to extracellular ligands. 37LRP is found at the cell surface, in the cytoplasm and in the nucleus (By similarity). Colocalizes with PPP1R16B in the cell membrane. {ECO:0000255|HAMAP-Rule:MF_03016}.
Q6P2E9	Enhancer of mRNA-decapping protein 4	EDC4	0.989321	6.99686	2	0.841436		SUBCELLULAR LOCATION: Cytoplasm, P-body {ECO:0000269|PubMed:16364915, ECO:0000269|PubMed:9067524}. Nucleus {ECO:0000269|PubMed:7520377}.
P51991	Heterogeneous nuclear ribonucleoprotein A3	ROA3	0.56236	8.54207	10	0.842938		SUBCELLULAR LOCATION: Nucleus {ECO:0000250}. Note=Component of ribonucleosomes.
Q9Y3I0	tRNA-splicing ligase RtcB homolog	RTCB	0.704067	7.72805	5	0.843607		SUBCELLULAR LOCATION: Nucleus {ECO:0000269|PubMed:24608264}. Cytoplasm {ECO:0000255|HAMAP-Rule:MF_03144, ECO:0000269|PubMed:24608264}. Note=Enters into the nucleus in case of active transcription while it accumulates in cytosol when transcription level is low. {ECO:0000269|PubMed:24608264}.
Q02790	Peptidyl-prolyl cis-trans isomerase FKBP4	FKBP4	0.561486	8.3165	10	0.844438		SUBCELLULAR LOCATION: Cytoplasm, cytosol {ECO:0000269|PubMed:2378870}. Mitochondrion {ECO:0000269|PubMed:21730050}. Nucleus {ECO:0000250|UniProtKB:P30416}. Cytoplasm, cytoskeleton {ECO:0000250|UniProtKB:Q9QVC8}. Cell projection, axon {ECO:0000250|UniProtKB:Q9QVC8}. Note=Shuttles from mitochondria to nucleus;co-localizes in mitochondria with the glucocorticoid receptor (PubMed:21730050). Colocaliz…
O94906	Pre-mRNA-processing factor 6	PRP6	0.972868	6.6989	2	0.852972		SUBCELLULAR LOCATION: Nucleus, nucleoplasm. Nucleus speckle. Note=Localized in splicing speckles.
O00429	Dynamin-1-like protein	DNM1L	0.970741	7.21446	2	0.854457		SUBCELLULAR LOCATION: Cytoplasm, cytosol. Golgi apparatus. Endomembrane system;Peripheral membrane protein. Mitochondrion outer membrane {ECO:0000269|PubMed:26122121, ECO:0000269|PubMed:27145208};Peripheral membrane protein. Peroxisome. Membrane, clathrin-coated pit {ECO:0000250}. Cytoplasmic vesicle, secretory vesicle, synaptic vesicle membrane {ECO:0000250}. Note=Mainly cytosolic. Translocated …
Q99615	DnaJ homolog subfamily C member 7	DNJC7	0.69478	7.63358	5	0.854469		SUBCELLULAR LOCATION: Cytoplasm {ECO:0000269|PubMed:11573955, ECO:0000269|PubMed:12853476}. Nucleus {ECO:0000269|PubMed:11573955}. Cytoplasm, cytoskeleton {ECO:0000250|UniProtKB:Q9QYI3}. Note=Colocalizes with NR1I3 to microtubules. {ECO:0000250|UniProtKB:Q9QYI3}.
P13639	Elongation factor 2	EF2	0.553221	9.2074	26	0.858611		SUBCELLULAR LOCATION: Cytoplasm {ECO:0000269|PubMed:25064856}. Nucleus {ECO:0000269|PubMed:24648518}. Note=Phosphorylation by CSK promotes cleavage and SUMOylation-dependent nuclear translocation of the C-terminal cleavage product. {ECO:0000269|PubMed:24648518}.
Q99623	Prohibitin-2	PHB2	0.551512	9.17146	16	0.861539		SUBCELLULAR LOCATION: Mitochondrion inner membrane {ECO:0000250|UniProtKB:O35129}. Cytoplasm {ECO:0000269|PubMed:19496786}. Nucleus {ECO:0000269|PubMed:19496786}.
P62995	Transformer-2 protein homolog beta	TRA2B	0.685068	7.83207	4	0.865784		SUBCELLULAR LOCATION: Nucleus {ECO:0000269|PubMed:9212162, ECO:0000269|PubMed:9546399}.
O95232	Luc7-like protein 3	LC7L3	0.679135	7.77838	6	0.872671		SUBCELLULAR LOCATION: Nucleus speckle {ECO:0000269|PubMed:10631324, ECO:0000269|PubMed:12565863}. Note=The subnuclear localization is affected by cisplatin.
Q12905	Interleukin enhancer-binding factor 2	ILF2	0.678145	7.92377	5	0.873819		SUBCELLULAR LOCATION: Nucleus, nucleolus. Cytoplasm. Nucleus. Note=Localized in cytoplasmic mRNP granules containing untranslated mRNAs.
Q9NYF8	Bcl-2-associated transcription factor 1	BCLF1	0.675324	7.68512	3	0.877086		SUBCELLULAR LOCATION: Cytoplasm. Nucleus. Nucleus speckle {ECO:0000269|PubMed:24100041}. Nucleus, nucleoplasm {ECO:0000269|PubMed:24100041}.
Q15019	Septin-2	SEPTIN2	0.50553	7.64942	7	0.878986		SUBCELLULAR LOCATION: Cytoplasm {ECO:0000269|PubMed:15774761}. Cytoplasm, cytoskeleton {ECO:0000269|PubMed:15774761}. Cytoplasm, cytoskeleton, spindle {ECO:0000269|PubMed:15774761}. Chromosome, centromere, kinetochore {ECO:0000269|PubMed:15774761}. Cleavage furrow {ECO:0000269|PubMed:15774761}. Midbody {ECO:0000269|PubMed:15774761}. Cytoplasm, cell cortex {ECO:0000269|PubMed:15774761}. Cell proje…
P78527	DNA-dependent protein kinase catalytic subunit	PRKDC	0.539635	8.20389	17	0.88183		SUBCELLULAR LOCATION: Nucleus {ECO:0000269|PubMed:12231622, ECO:0000269|PubMed:14734805, ECO:0000269|PubMed:22002106}. Nucleus, nucleolus {ECO:0000269|PubMed:22002106}.
P07910	Heterogeneous nuclear ribonucleoproteins C1/C2	HNRPC	0.537232	8.9978	13	0.885924		SUBCELLULAR LOCATION: Nucleus. Note=Component of ribonucleosomes.
P17980	26S protease regulatory subunit 6A	PRS6A	0.924286	7.19297	3	0.886448		SUBCELLULAR LOCATION: Cytoplasm {ECO:0000305}. Nucleus {ECO:0000305}. Cytoplasm, P-body {ECO:0000250}. Note=Colocalizes with TRIM5 in the cytoplasmic bodies. {ECO:0000250}.
P63244	Receptor of activated protein C kinase 1	RACK1	0.42848	8.7624	8	0.889403		SUBCELLULAR LOCATION: Cell membrane {ECO:0000269|PubMed:11312657, ECO:0000269|PubMed:17956333};Peripheral membrane protein. Cytoplasm {ECO:0000269|PubMed:10849009, ECO:0000269|PubMed:11279199, ECO:0000269|PubMed:12958311, ECO:0000269|PubMed:19785988, ECO:0000269|PubMed:20499158, ECO:0000269|PubMed:20573744}. Cytoplasm, perinuclear region {ECO:0000269|PubMed:11279199, ECO:0000269|PubMed:12958311}.…
O00410	Importin-5	IPO5	0.662757	7.60361	4	0.891587		SUBCELLULAR LOCATION: Cytoplasm. Nucleus. Nucleus, nucleolus. Note=Nucleus;nuclear rim. Found particularly in the nuclear rim and nucleolus.
Q5T9A4	ATPase family AAA domain-containing protein 3B	ATD3B	0.431745	8.3204	6	0.898117		SUBCELLULAR LOCATION: Mitochondrion inner membrane {ECO:0000269|PubMed:16909202, ECO:0000269|PubMed:18063578};Peripheral membrane protein {ECO:0000269|PubMed:16909202, ECO:0000269|PubMed:18063578}. Note=Has been found to co-purify with nucleoids (PubMed:22453275). Since it does not face the mitochondrial matrix, the association with nucleoids could be mediated by ATAD3A. {ECO:0000269|PubMed:22453…
P09661	U2 small nuclear ribonucleoprotein A'	RU2A	0.656771	7.73856	5	0.898462		SUBCELLULAR LOCATION: Nucleus.
Q96HS1	Serine/threonine-protein phosphatase PGAM5, mitochondrial	PGAM5	0.52806	8.45674	9	0.90152		SUBCELLULAR LOCATION: Mitochondrion outer membrane {ECO:0000269|PubMed:18387606};Single-pass membrane protein {ECO:0000269|PubMed:18387606}. Note=Isoform 2 overexpression results in the formation of disconnected punctuate mitochondria distributed throughout the cytoplasm. Isoform 1 overexpression results in the clustering of mitochondria around the nucleus.
P08238	Heat shock protein HSP 90-beta	HS90B	0.527522	9.20091	15	0.902433		SUBCELLULAR LOCATION: Cytoplasm {ECO:0000269|PubMed:16580629, ECO:0000269|PubMed:18239673, ECO:0000269|PubMed:24880080, ECO:0000269|PubMed:9482106}. Melanosome {ECO:0000269|PubMed:17081065}. Nucleus {ECO:0000269|PubMed:18239673}. Secreted {ECO:0000269|PubMed:20599762}. Cell membrane {ECO:0000269|PubMed:20599762}. Note=Identified by mass spectrometry in melanosome fractions from stage I to stage I…
P57740	Nuclear pore complex protein Nup107	NU107	0.899169	6.8653	2	0.903398		SUBCELLULAR LOCATION: Nucleus membrane {ECO:0000269|PubMed:11564755, ECO:0000269|PubMed:12802065, ECO:0000269|PubMed:15229283, ECO:0000269|PubMed:26411495}. Nucleus, nuclear pore complex {ECO:0000269|PubMed:11564755, ECO:0000269|PubMed:12802065, ECO:0000269|PubMed:15229283, ECO:0000269|PubMed:26411495}. Chromosome, centromere, kinetochore {ECO:0000269|PubMed:11564755}. Note=Located on both the cy…
P14618	Pyruvate kinase PKM	KPYM	0.525918	9.02363	20	0.905154		SUBCELLULAR LOCATION: Cytoplasm {ECO:0000269|PubMed:25263439}. Nucleus. Note=Translocates to the nucleus in response to different apoptotic stimuli. Nuclear translocation is sufficient to induce cell death that is caspase independent, isoform-specific and independent of its enzymatic activity.
Q9Y606	tRNA pseudouridine synthase A, mitochondrial	TRUA	0.435	7.9986	6	0.906841		SUBCELLULAR LOCATION: Isoform 1: Mitochondrion {ECO:0000269|PubMed:17056637}.;SUBCELLULAR LOCATION: Isoform 2: Nucleus {ECO:0000269|PubMed:17056637}.
Q7KZF4	Staphylococcal nuclease domain-containing protein 1	SND1	0.524746	8.37307	17	0.907141		SUBCELLULAR LOCATION: Cytoplasm {ECO:0000269|PubMed:17081065}. Nucleus {ECO:0000269|PubMed:17081065}. Melanosome {ECO:0000269|PubMed:17081065}. Note=In IL-4 stimulated cells colocalizes with STAT6 in the nucleus. Identified by mass spectrometry in melanosome fractions from stage I to stage IV.
P14678	Small nuclear ribonucleoprotein-associated proteins B and B'	RSMB	0.520199	7.92644	3	0.907768		SUBCELLULAR LOCATION: Cytoplasm, cytosol {ECO:0000269|PubMed:18984161}. Nucleus {ECO:0000269|PubMed:18984161}. Note=SMN-mediated assembly into core snRNPs occurs in the cytosol before SMN-mediated transport to the nucleus to be included in spliceosomes.
P15531	Nucleoside diphosphate kinase A	NDKA	0.647965	7.48782	2	0.90854		SUBCELLULAR LOCATION: Cytoplasm {ECO:0000269|PubMed:16442775}. Nucleus {ECO:0000269|PubMed:16442775}. Note=Cell-cycle dependent nuclear localization which can be induced by interaction with Epstein-barr viral proteins or by degradation of the SET complex by GzmA.
P06899	Histone H2B type 1-J	H2B1J	0.435968	8.28904	2	0.909441		SUBCELLULAR LOCATION: Nucleus. Chromosome.
Q9BQ52	Zinc phosphodiesterase ELAC protein 2	RNZ2	0.522706	8.22628	11	0.910596		SUBCELLULAR LOCATION: Mitochondrion {ECO:0000269|PubMed:21593607}. Nucleus {ECO:0000269|PubMed:21593607}. Note=Mainly mitochondrial.
Q15287	RNA-binding protein with serine-rich domain 1	RNPS1	0.645974	7.633	3	0.910812		SUBCELLULAR LOCATION: Nucleus. Nucleus speckle. Cytoplasm. Note=Nucleocytoplasmic shuttling protein. Colocalizes with the core EJC, ALYREF/THOC4, NXF1 and UAP56 in the nucleus and nuclear speckles.
O14979	Heterogeneous nuclear ribonucleoprotein D-like	HNRDL	0.521811	7.81044	4	0.910957		SUBCELLULAR LOCATION: Nucleus {ECO:0000269|PubMed:11705999, ECO:0000269|PubMed:12406575}. Cytoplasm {ECO:0000269|PubMed:11705999, ECO:0000269|PubMed:12406575}. Note=Shuttles between the nucleus and the cytoplasm in a TNPO1-dependent manner. {ECO:0000269|PubMed:11705999, ECO:0000269|PubMed:12406575}.
P23396	40S ribosomal protein S3	RS3	0.438396	8.73649	11	0.915972		SUBCELLULAR LOCATION: Cytoplasm {ECO:0000269|PubMed:16314389, ECO:0000269|PubMed:17289661, ECO:0000269|PubMed:17560175, ECO:0000269|PubMed:18045535, ECO:0000269|PubMed:20217897, ECO:0000269|PubMed:21871177}. Nucleus {ECO:0000269|PubMed:17560175, ECO:0000269|PubMed:18045535, ECO:0000269|PubMed:19460357, ECO:0000269|PubMed:20217897, ECO:0000269|PubMed:21871177}. Nucleus, nucleolus {ECO:0000269|PubM…
Q15717	ELAV-like protein 1	ELAV1	0.637871	7.40684	3	0.920033		SUBCELLULAR LOCATION: Cytoplasm {ECO:0000269|PubMed:14517288, ECO:0000269|PubMed:17632515, ECO:0000269|PubMed:18285462, ECO:0000269|PubMed:19029303}. Nucleus {ECO:0000269|PubMed:14517288, ECO:0000269|PubMed:17632515, ECO:0000269|PubMed:18285462}. Note=Translocates into the cytoplasm following phosphorylation by MAPKAPK2 (PubMed:14517288). Likewise, phosphorylation by PRKCD promotes translocation …
Q9NYY8	FAST kinase domain-containing protein 2, mitochondrial	FAKD2	0.510294	7.97397	7	0.931548		SUBCELLULAR LOCATION: Mitochondrion matrix, mitochondrion nucleoid {ECO:0000269|PubMed:20869947, ECO:0000269|PubMed:25683715}. Note=Localizes to mitochondrial RNA granules found in close proximity to the mitochondrial nucleoids. {ECO:0000269|PubMed:25683715}.
O60814	Histone H2B type 1-K	H2B1K	0.508835	9.86837	2	0.934003		SUBCELLULAR LOCATION: Nucleus. Chromosome.
O15042	U2 snRNP-associated SURP motif-containing protein	SR140	0.839841	7.00258	3	0.942439		SUBCELLULAR LOCATION: Nucleus {ECO:0000269|PubMed:20858735}.
Q9UHB9	Signal recognition particle subunit SRP68	SRP68	0.61799	7.23693	3	0.942482		SUBCELLULAR LOCATION: Cytoplasm. Nucleus, nucleolus.
P62191	26S protease regulatory subunit 4	PRS4	0.839619	7.03148	2	0.942583		SUBCELLULAR LOCATION: Cytoplasm. Nucleus. Membrane {ECO:0000305};Lipid-anchor {ECO:0000305}.
Q9Y2S7	Polymerase delta-interacting protein 2	PDIP2	0.449035	8.53456	15	0.944791		SUBCELLULAR LOCATION: Nucleus {ECO:0000305}.
E9PAV3	Nascent polypeptide-associated complex subunit alpha, muscle-specific form	NACAM	0.450877	8.18847	3	0.949811		SUBCELLULAR LOCATION: Cytoplasm {ECO:0000250}. Nucleus {ECO:0000250}.
O43707	Alpha-actinin-4	ACTN4	0.541424	7.79383	7	0.950144		SUBCELLULAR LOCATION: Nucleus {ECO:0000269|PubMed:22351778, ECO:0000269|PubMed:9508771}. Cytoplasm {ECO:0000269|PubMed:22351778, ECO:0000269|PubMed:9508771}. Cell junction {ECO:0000250|UniProtKB:P57780}. Note=Localized in cytoplasmic mRNP granules containing untranslated mRNAs. Colocalizes with actin stress fibers. Nuclear translocation can be induced by the PI3 kinase inhibitor wortmannin or by …
Q13148	TAR DNA-binding protein 43	TADBP	0.606359	7.57242	4	0.955495		SUBCELLULAR LOCATION: Nucleus {ECO:0000269|PubMed:17023659, ECO:0000269|PubMed:17481916}. Note=In patients with frontotemporal lobar degeneration and amyotrophic lateral sclerosis, it is absent from the nucleus of affected neurons but it is the primary component of cytoplasmic ubiquitin-positive inclusion bodies.
O00571	ATP-dependent RNA helicase DDX3X	DDX3X	0.605255	7.94193	8	0.956725		SUBCELLULAR LOCATION: Nucleus speckle. Cytoplasm. Mitochondrion outer membrane. Note=Located predominantly in nuclear speckles and, at low levels, throughout the cytoplasm. Located to the outer side of nuclear pore complexes (NPC). Shuttles between the nucleus and the cytoplasm in a XPO1 and may be also in a NFX1-dependent manner. Associated with polyadenylated mRNAs in the cytoplasm and the nucl…
Q96QE5	Transcription elongation factor, mitochondrial	TEFM	0.546543	7.45092	3	0.960483		SUBCELLULAR LOCATION: Mitochondrion matrix {ECO:0000269|PubMed:21278163}. Mitochondrion matrix, mitochondrion nucleoid {ECO:0000269|PubMed:21278163}.
Q9NTJ3	Structural maintenance of chromosomes protein 4	SMC4	0.796967	6.94013	2	0.969757		SUBCELLULAR LOCATION: Nucleus {ECO:0000269|PubMed:10958694}. Cytoplasm {ECO:0000269|PubMed:10958694}. Chromosome {ECO:0000269|PubMed:10958694}. Note=In interphase cells, the majority of the condensin complex is found in the cytoplasm, while a minority of the complex is associated with chromatin. A subpopulation of the complex however remains associated with chromosome foci in interphase cells. Du…
P11940	Polyadenylate-binding protein 1	PABP1	0.48743	8.45946	9	0.969789		SUBCELLULAR LOCATION: Cytoplasm {ECO:0000269|PubMed:20573744, ECO:0000269|PubMed:7908267, ECO:0000269|PubMed:9582337}. Nucleus {ECO:0000269|PubMed:18799579, ECO:0000269|PubMed:9582337}. Note=Localized in cytoplasmic mRNP granules containing untranslated mRNAs (PubMed:17289661). Shuttles between the cytoplasm and the nucleus (PubMed:9582337). {ECO:0000269|PubMed:17289661, ECO:0000269|PubMed:958233…
Q9GZT3	SRA stem-loop-interacting RNA-binding protein, mitochondrial	SLIRP	0.593363	7.76544	3	0.969925		SUBCELLULAR LOCATION: Mitochondrion {ECO:0000269|PubMed:16762838}. Nucleus {ECO:0000269|PubMed:16762838}. Note=Predominantly mitochondrial. Some fraction is nuclear. In the nucleus, it is recruited to nuclear receptor target promoters.
Q08J23	tRNA (cytosine(34)-C(5))-methyltransferase	NSUN2	0.588084	7.36646	6	0.975752		SUBCELLULAR LOCATION: Nucleus, nucleolus. Cytoplasm, cytoskeleton, spindle. Note=Concentrated in the nucleolus during interphase and translocates to the spindle during mitosis as an RNA-protein complex that includes 18S ribosomal RNA.
Q12849	G-rich sequence factor 1	GRSF1	0.483349	8.90719	14	0.976561		SUBCELLULAR LOCATION: Cytoplasm. Mitochondrion matrix, mitochondrion nucleoid {ECO:0000269|PubMed:25683715}. Note=Localizes to mitochondrial RNA granules found in close proximity to the mitochondrial nucleoids. {ECO:0000269|PubMed:25683715}.
O43719	HIV Tat-specific factor 1	HTSF1	0.734055	7.10876	2	0.979718		SUBCELLULAR LOCATION: Nucleus {ECO:0000269|PubMed:15485897, ECO:0000269|PubMed:8849451}.
Q7L8L6	FAST kinase domain-containing protein 5, mitochondrial	FAKD5	0.48072	8.03633	7	0.980913		SUBCELLULAR LOCATION: Mitochondrion matrix, mitochondrion nucleoid {ECO:0000269|PubMed:20869947, ECO:0000269|PubMed:25683715}. Note=Localizes to mitochondrial RNA granules found in close proximity to the mitochondrial nucleoids. {ECO:0000269|PubMed:25683715}.
Q9BQ69	ADP-ribose glycohydrolase MACROD1	MACD1	0.558155	7.65899	2	0.984097		SUBCELLULAR LOCATION: Nucleus {ECO:0000269|PubMed:23474712}. Note=Recruited to DNA lesions, probably via mono-APD-ribosylated proteins.
P41227	N-alpha-acetyltransferase 10	NAA10	0.580018	7.34167	2	0.984618		SUBCELLULAR LOCATION: Cytoplasm {ECO:0000269|PubMed:12464182, ECO:0000269|PubMed:25489052, ECO:0000269|PubMed:25732826}. Nucleus {ECO:0000269|PubMed:12464182, ECO:0000269|PubMed:15496142, ECO:0000269|PubMed:25732826}. Note=Also present in the free cytosolic and cytoskeleton-bound polysomes. {ECO:0000269|PubMed:15496142}.
P67809	Nuclease-sensitive element-binding protein 1	YBOX1	0.579303	7.90331	3	0.985402		SUBCELLULAR LOCATION: Cytoplasm. Nucleus. Cytoplasmic granule {ECO:0000269|PubMed:25229427}. Secreted. Note=Localized in cytoplasmic mRNP granules containing untranslated mRNAs. Shuttles between nucleus and cytoplasm. Predominantly cytoplasmic in proliferating cells. Cytotoxic stress and DNA damage enhance translocation to the nucleus. Localized with DDX1, MBNL1 and TIAL1 in stress granules upon …
P08621	U1 small nuclear ribonucleoprotein 70 kDa	RU17	0.476004	8.02528	6	0.988704		SUBCELLULAR LOCATION: Nucleus. Nucleus speckle {ECO:0000250}. Nucleus, nucleoplasm {ECO:0000250}. Note=Colocalizes with SCNM1 and LUC7L2 in nuclear speckles. {ECO:0000250}.
Q9Y3F4	Serine-threonine kinase receptor-associated protein	STRAP	0.575694	7.61857	4	0.989351		SUBCELLULAR LOCATION: Cytoplasm. Nucleus. Note=Localized predominantly in the cytoplasm but also found in the nucleus.
P60228	Eukaryotic translation initiation factor 3 subunit E	EIF3E	0.562836	7.51346	4	0.993675		SUBCELLULAR LOCATION: Cytoplasm. Nucleus, PML body.
P62314	Small nuclear ribonucleoprotein Sm D1	SMD1	0.47264	7.97632	3	0.994246		SUBCELLULAR LOCATION: Cytoplasm, cytosol {ECO:0000269|PubMed:18984161}. Nucleus {ECO:0000269|PubMed:18984161}. Note=SMN-mediated assembly into core snRNPs occurs in the cytosol before SMN-mediated transport to the nucleus to be included in spliceosomes.
O00567	Nucleolar protein 56	NOP56	0.756078	7.13605	2	0.995097		SUBCELLULAR LOCATION: Nucleus, nucleolus. Cytoplasm {ECO:0000250}. Nucleus, nucleoplasm {ECO:0000305}.
P29692	Elongation factor 1-delta	EF1D	0.469139	8.07029	4	1		SUBCELLULAR LOCATION: Isoform 2: Nucleus {ECO:0000269|PubMed:21597468}.
