# Supplementary material for: Locus-specific proteomics identifies novel regulators of Epstein-Barr virus lytic reactivation
Source: J Virol. Author manuscript; Available in PMC 2026 Jun 25. (PMC13098237; doi:10.1128/jvi.01408-25)
Supplement: supp table 5 [file EMS212728-supplement-supp_table_5.xlsx]

## Sheet: Sheet1
Gene ID	sgRNA ID	sgRNA sequence
RING1A	sg1_RING1A	AGATTGCTGTTTCCCCT
RING1A	sg2_RING1A	TAAGATCTATCCTAGCCGGG
RING1A	sg3_RING1A	GACCACAACGATGAGTGGGG
PCGF2	sg1_PCGF2	CTCTCCATCGAATTCTACGA
PCGF2	sg2_PCGF2	CATCGACGCCACCACTATCG
PCGF2	sg3_PCGF2	GGACCTGCACGTCACACATG
PCGF4	sg1_PCGF4	TTGTATACAAATTAGTTCCA
PCGF4	sg2_PCGF4	AATGGCTCTAATGAAGATAG
PCGF4	sg3_PCGF4	GTGGTCTGGTCTTGTGAACT
PHC1	sg1_PHC1	CATCCTGATGCCTAATGGGG
PHC1	sg2_PHC1	GAGTGCCTACAACTTGCACA
PHC1	sg3_PHC1	TCCCAGAAAGGGTACAGGAG
PHC2	sg1_PHC2	AGCCTGGTATCCAATAGACA
PHC2	sg2_PHC2	GCCCTGAAACCCACGCCGGG
PHC2	sg3_PHC2	TGTACAGTGGTATTCCAGAC
CBX2	sg1_CBX2	AGTGACTTAGATGCTAAGAG
CBX2	sg2_CBX2	GCTTTGCAGACATAACAGCT
CBX2	sg3_CBX2	GAAGGTGAGGACGCAGAAAG
CBX8	sg1_CBX8	GGGGACAGCTCGAAGAAGCG
CBX8	sg2_CBX8	TCCCTTTAGGTACAGCACAT
CBX8	sg3_CBX8	GGGACAAACCCATGTTTCGA
RYBP	sg1_RYBP	ACCAGCTGAGAATTGATCCG
RYBP	sg2_RYBP	CGAAACCTGCCGCAGACGAA
RYBP	sg3_RYBP	GCGAAACAAATCACACCTCA
PCGF1	sg1_PCGF1	GCTCATCATAGCGATAGTAG
PCGF1	sg2_PCGF1	TGGATCTTAATGTTGCACAT
PCGF1	sg3_PCGF1	CCTTGCACCTCGTTCCGTAG
BCOR	sg1_BCOR	AAAGAGAATCGCCAACTCAG
BCOR	sg2_BCOR	GCTGCCACAAGCACTCTAGG
BCOR	sg3_BCOR	GGGAATCAACAGGATTCCCA
KDM2B	sg1_KDM2B	TGTCCGAAGTGTAACCACGC
KDM2B	sg2_KDM2B	GCTGCGGATCTACGAGATCG
KDM2B	sg3_KDM2B	CTTGGTCAAGCGTCCGACTG
MGA	sg1_MGA	GCCTCACCGTTAGACCAGAA
MGA	sg2_MGA	ACTGGAATCAACAACAATCG
MGA	sg3_MGA	GGTTTGGGAGTATATGACCG
L3MBTL2	sg1_L3MBTL2	GGTCCCACTCTATGACCAGT
L3MBTL2	sg2_L3MBTL2	CTCATCAACTCACTCCGTGG
L3MBTL2	sg3_L3MBTL2	GTCGTGACCAACCCACTGGG
CBX3	sg1_CBX3	AGAGCCTGAAGAATTTGTCG
CBX3	sg2_CBX3	AAACAGGCTGACAAACCAAG
CBX3	sg3_CBX3	AAAGCTGGCAAAGAAAAAGA
EZH2	sg1_EZH2	CGACTTCGACAACTTAAA
EZH2	sg2_EZH2	TGTCATAGTAAGTGCCAATG
EZH2	sg3_EZH2	TGGTAACACTGTGGTCCACA
SUZ12	sg1_SUZ12	TGAGAAAATGTTTCGAATGG
SUZ12	sg2_SUZ12	GCTTCGGGCGGCAAATC
SUZ12	sg3_SUZ12	GATATTCATCGCCAACC
EED	sg1_EED	CAGTCGACACTTCCCTCT
EED	sg2_EED	ACGCTGTCAGTATAGAAAG
EED	sg3_EED	GTTGTTGCAATCTTACG
MTF2	sg1_MTF2	AACTGGGATAGATTGCACCC
MTF2	sg2_MTF2	ATCACACTGGAATCAATATG
MTF2	sg3_MTF2	AGCCATCTGACCATCTAGCT
CHD4	sg1_CHD4	CAGTCACTCACCGTACAACG
CHD4	sg2_CHD4	TACTTACTGGAACCTCTCGG
CHD4	sg3_CHD4	GAGTACCTGGATGCTACAGG
HDAC1	sg1_HDAC1	CAGACGCAGGGCACCCGG
HDAC1	sg2_HDAC1	GATTCGGTGAGGCTTCATT
HDAC1	sg3_HDAC1	TATGGAGAGTACTTCCC
HDAC2	sg1_HDAC2	GATGTATCAACCTAGTGCTG
HDAC2	sg2_HDAC2	TACAACAGATCGTGTAATGA
HDAC2	sg3_HDAC2	TCAAAGAGTCCATCAAACAC
MBD3	sg1_MBD3	CCCGTGCGGAAGTCGA
MBD3	sg2_MBD3	GACGCCGTCTGGCGCAC
MBD3	sg3_MBD3	TCGTAGCGCACGCGCTGG
MTA1	sg1_MTA1	ATTCTCCGGATCAGGTA
MTA1	sg2_MTA1	GCCGCCAACATGTACA
MTA1	sg3_MTA1	TGGTGTGCTTCTACCGG
Scrambled control	sg1_Scrambled	TTAACCTTCTGAGAAAGCAC
Scrambled control	sg2_Scrambled	TACGTCATTAAGAGTTCAAC
Scrambled control	sg3_Scrambled	GTAGGCGCGCCGCTCTCTAC
SETBD1	sg1_SETDB1	TGGATGCATCATCAAAGAGT
TASOR	sg1_TASOR	ACATACTTAGGTCCAAATGA
ZEB1	sg1_ZEB1	GGAGACACCAAACCAACTGT
ZEB1	sg2_ZEB1	GGTTACTTGTACACAGCTGA
ZEB1	sg3_ZEB1	TGATTCAGTAAACCTACCAC
