# Supplementary material for: Locus-specific proteomics identifies novel regulators of Epstein-Barr virus lytic reactivation
Source: J Virol. Author manuscript; Available in PMC 2026 Jun 25. (PMC13098237; doi:10.1128/jvi.01408-25)
Supplement: supp table 6 [file EMS212728-supplement-supp_table_6.xlsx]

## Sheet: Sheet1
Probe ID	Probe sequence
Probe 1	5’-DSSCAUGGUUUUUGGAUGGCCUGGGCAUGGACCGCAUGUACUGGCGCGACACGa-3’
Probe 2	5’-DSSACACCGGGCGUCUGUGGCUGCCAAACACCCCCGACCCCCAAAAACCACCg-3’
Probe 3	5’-DSSCGCGGAUUUCUGGCGUGCCAAGCUAGUCGACCAAUUCUCAUGUUUGACAg-3’
Probe 4	5’-DSSCUUAUCAUCGCAGAUCCGGGCAACGUUGUUGCAUUGCUGCAGGCGCAGAa-3’
Probe 5	5’-DSSCUGGUAGGUAUGGAAGAUCUAUACAUUGAAUCAAUAUUGGCAAUUAGCCa-3’
Probe 6	5’-DSSUAUUAGUCAUUGGUUAUAUAGCAUAAAUCAAUAUUGGCUAUUGGCCAUUg-3’
Probe 7	5’-DSSCAUACGUUGUAUCUAUAUCAUAAUAUGUACAUUUGGACGAACUGACCACa-3’
Probe 8	5’-DSSACACUAGAGUCCAUGACAGAGGAUUUGAAUCUGGACUCCCCCCUGACCCc-3’
Probe 9	5’-DSSAGAACUUAAUGAAAUCUUGGAUACAUUUCUAAAUGAUGAAUGUCUGCUGc-3’
Probe 10	5’-DSSAUGCCAUGCAUAUUUCAACUGGGCUGUCUAUUUUUGACACCAGCUUAUUUUa-3’
Probe 11	5’-DSSGACACUUCUGAAAACUGCCUCCUCCUCUUUUGGAAACUAUGCAUGAGCCa-3’
Probe 12	5’-DSSCAGGCAUUGCUAAUGUGCCUCAGAGACACACCUAAAUUUAGCACGUCCCa-3’
Probe 13	5’-DSSAACCAUGACAUCACAGAGGAGGCUGGUGCCUUGGCUUUAAAGGGGAGAUg-3’
Probe 14	5’-DSSUUAGACAGGUAACUCACUAAACAUUGCACCUUGCCGGCCACCUUUGCUa-3’
Probe 15	5’-DSSUCUUUGCUGAAGCCAUGGUGAGCAAGGGCGAGGAGCUGUUCACCGGGGUg-3’
Probe 16	5’-DSSGUGCCCAUCCUGGUCGAGCUGGACGGCGACGUAAACGGCCACAAGUUCAg-3’
Probe 17	5’-DSSCGUGUCCGGCGAGGGCGAGGGCGAUGCCACCUACGGCAAGCUGACCCUGa-3’
Probe 18	5’-DSSAGUUCAUCUGCACCACCGGCAAGCUGCCCGUGCCCUGGCCCACCCUCGUg-3’
Probe 19	5’-DSSUAUCUUUGCUGAAGUGUACGUUUGGACGAACUGACc-3’
	NB: D= desthiobiotin molecule, SS=spacer arm
